# Supplementary material for: How Significant Are Marine Invertebrate Collagens? Exploring Trends in Research and Innovation
Source: Mar Drugs. 2024 Dec 24;23(1):2. doi: 10.3390/md23010002 (PMC11766948; doi:10.3390/md23010002)
Supplement: Supplementary file 1 [file marinedrugs-23-00002-s001.zip › Table S2.xlsx]

## Sheet: Folha1
Table S2: Scientific publications selected for analyses
Authors	Title	Year	Source title	Volume	Issue	Art. No.	Page start	Page end	DOI
Sicot F.-X.; Exposito J.-Y.; Masselot M.; Garrone R.; Deutsch J.; Gaill F.	Cloning of an annelid fibrillar-collagen gene and phylogenetic analysis of vertebrate and invertebrate collagens	1997	European Journal of Biochemistry	246	1		50	58	10.1111/j.1432-1033.1997.00050.x
Kimura S.	Studies on Marine Invertebrate Collagens--II. Molecular Properties of Soluble Cuticle Collagen from a Marine Worm, Nereis japonica	1969	NIPPON SUISAN GAKKAISHI	35	11		1121	1130	10.2331/suisan.35.1121
Kimura S.	Studies On Marine Invertebrate Collagens—III: Characterization of Cuticle Collagens In Annelids	1971	NIPPON SUISAN GAKKAISHI	37	5		419	431	10.2331/suisan.37.419
Kimura S.	Studies On Marine Invertebrate Collagens—Iv: Structural Difference In Collagens From Cuticle And Intestines of Neanthes Diversicolor	1971	NIPPON SUISAN GAKKAISHI	37	5		432	440	10.2331/suisan.37.432
Kimura S.	Studies On Marine Invertebrate Collagens-VII: Galactose Mono- and Oligosaccharides from Neanthes Cuticle Collagen	1973	NIPPON SUISAN GAKKAISHI	39	3		311	316	10.2331/suisan.39.311
Kubota M.; Kimura S.; Kobayashi N.	Studies on Marine Invertebrate Collagens—VI. Some Properties of Collagen from an Ascidian Halocynthia roretzi	1972	NIPPON SUISAN GAKKAISHI	38	10		1163	1169	10.2331/suisan.38.1163
Fleury C.; Serpentini A.; Kypriotou M.; Renard E.; Galéra P.; Lebel J.-M.	Characterization of a Non-fibrillar-Related Collagen in the Mollusc Haliotis tuberculata and its Biological Activity on Human Dermal Fibroblasts	2011	Marine Biotechnology	13	5		1003	1016	10.1007/s10126-011-9364-9
Mizuta S.; Miyagi T.; Nishimiya T.; Yoshinaka R.	Partial characterization of collagen in several bivalve molluscs	2004	Food Chemistry	87	1		83	88	10.1016/j.foodchem.2003.10.021
Kimura S.; Kubota M.	Some Properties of Collagen from the Abalone	1968	NIPPON SUISAN GAKKAISHI	34	10		925	929	10.2331/suisan.34.925
Eghbali R.; Narooei K.	A hyperelastic-damage model to study the anisotropic mechanical behavior of coral-hydrogel bio-composite	2022	Journal of the Mechanical Behavior of Biomedical Materials	126		105054			10.1016/j.jmbbm.2021.105054
Wertheimer S.; Sharabi M.; Shelah O.; Lesman A.; Haj-Ali R.	Bio-composites reinforced with unique coral collagen fibers: Towards biomimetic-based small diameter vascular grafts	2021	Journal of the Mechanical Behavior of Biomedical Materials	119		104526			10.1016/j.jmbbm.2021.104526
Sharon S.E.; Aharonov A.; Mordechai H.S.; Tavakoli J.; Sharabi M.	Collagen-Based Micro/Nano Fibrous Constructs: Step-By-Step Reverse Biomimetics of Structure and Mechanical Function	2023	ACS Applied Polymer Materials	5	4		2816	2829	10.1021/acsapm.3c00057
Shelah O.; Wertheimer S.; Haj-Ali R.; Lesman A.	Coral-derived collagen fibers for engineering aligned tissues	2021	Tissue Engineering - Part A	27	45385		187	200	10.1089/ten.tea.2020.0116
Sharabi M.; Benayahu D.; Benayahu Y.; Isaacs J.; Haj-Ali R.	Laminated collagen-fiber bio-composites for soft-tissue bio-mimetics	2015	Composites Science and Technology	117			268	276	10.1016/j.compscitech.2015.06.024
Dong X.; Shen P.; Yu M.; Yu C.; Zhu B.; Qi H.	(−)-Epigallocatechin gallate protected molecular structure of collagen fibers in sea cucumber Apostichopus japonicus body wall during thermal treatment	2020	LWT	123		109076			10.1016/j.lwt.2020.109076
Pan Y.-X.; Yu W.-Y.; Zhao W.-Y.; Jiang P.-F.; Jiao J.; Qi H.; Dong X.-P.	3D Printing Food Materials Made with Hypophthalmichthys molitrix Surimi and Sea Cucumber Pulp; [鲢鱼糜和海参复配3D打印食品材料]	2020	Modern Food Science and Technology	36	8		175	183and30	10.13982/j.mfst.1673-9078.2020.8.0059
Sha X.; Jia N.; Zhang Y.; Chang Y.; Hou H.; Wang Y.	A comparative investigation of anionic polysaccharides on the structure and gastrointestinal digestion of collagen fibrils	2024	International Journal of Biological Macromolecules	255		128184			10.1016/j.ijbiomac.2023.128184
Liu Z.-Q.; Tuo F.-Y.; Song L.; Liu Y.-X.; Dong X.-P.; Li D.-M.; Zhou D.-Y.; Shahidi F.	Action of trypsin on structural changes of collagen fibres from sea cucumber (Stichopus japonicus)	2018	Food Chemistry	256			113	118	10.1016/j.foodchem.2018.02.117
Safira A.; Rani C.A.M.; Puspitasari R.A.; Ayuningtyas A.K.P.; Mahendra Y.A.; Purnomo A.; Fikri F.; Chhetri S.; Purnama M.T.E.	Amino Acid and Proximate Analysis of Type-1 Collagen from Sea Cucumber and Tilapia-Skin and its Potential Application as Artificial Tendon	2022	Pharmacognosy Journal	14	4		358	361	10.5530/pj.2022.14.107
Liu Z.; Su Y.; Zeng M.	Amino acid composition and functional properties of giant red sea cucumber (Parastichopus californicus) collagen hydrolysates	2011	Journal of Ocean University of China	10	1		80	84	10.1007/s11802-011-1787-4
Abedin M.Z.; Karim A.A.; Latiff A.A.; Gan C.-Y.; Ghazali F.C.; Barzideh Z.; Ferdosh S.; Akanda M.J.H.; Zzaman W.; Karim M.R.; Sarker M.Z.I.	Biochemical and radical-scavenging properties of sea cucumber (Stichopus vastus) collagen hydrolysates	2014	Natural Product Research	28	16		1302	1305	10.1080/14786419.2014.900617
Liu F.; Zamora L.; Jeffs A.; Quek S.Y.	Biochemical composition of the Australasian sea cucumber, Australostichopus mollis, from a nutritional point of view	2017	Nutrire	42	1	12			10.1186/s41110-017-0036-z
Dong X.; Zhu B.; Sun L.; Zheng J.; Jiang D.; Zhou D.; Wu H.; Murata Y.	Changes of collagen in sea cucumber (Stichopus japonicas) during cooking	2011	Food Science and Biotechnology	20	4		1137	1141	10.1007/s10068-011-0155-x
Ko W.-C.; Liao Y.-J.; Zhong C.-C.; Liu K.-L.; Hsieh C.-W.	Characteristics of collagens from sea cucumber holothuria cinerascens and application of raw materials for cosmetics	2019	Taiwanese Journal of Agricultural Chemistry and Food Science	57	2		110	116	10.6578/TJACFS.201904_57(2).0006
Zhong M.; Hu C.; Ren C.; Luo X.; Cai Y.	Characterization of a Main Extracellular Matrix Autoenzyme from the Dermis of Sea Cucumber Stichopus monotuberculatus: Collagenase	2016	International Journal of Food Properties	19	11		2495	2509	10.1080/10942912.2015.1076456
Yan L.-J.; Jin T.; Chen Y.-L.; Zhan C.-L.; Zhang L.-J.; Weng L.; Liu G.-M.; Cao M.-J.	Characterization of a recombinant matrix metalloproteinase-2 from sea cucumber (Stichopus japonicas) and its application to prepare bioactive collagen hydrolysate	2018	Process Biochemistry	72			63	70	10.1016/j.procbio.2018.06.023
Neville A.C.	CHOLESTERIC PROTEINS.	1981	Molecular crystals and liquid crystals	76	45385		279	286	10.1080/00268948108076161
Tian M.; Xue C.; Chang Y.; Shen J.; Zhang Y.; Li Z.; Wang Y.	Collagen fibrils of sea cucumber (Apostichopus japonicus) are heterotypic	2020	Food Chemistry	316		126272			10.1016/j.foodchem.2020.126272
Wang F.; Yan J.; Tang Y.; Li Y.; Qi S.; Wu H.	Comparative study of collagen changes in sea cucumber body wall and fish skin during heat treatment	2016	Journal of Chinese Institute of Food Science and Technology	16	12		86	92	10.16429/j.1009-7848.2016.12.012
Saallah S.; Roslan J.; Julius F.S.; Saallah S.; Mohamad Razali U.H.; Pindi W.; Sulaiman M.R.; Pa’ee K.F.; Mustapa Kamal S.M.	Comparative study of the yield and physicochemical properties of collagen from sea cucumber (Holothuria scabra), obtained through dialysis and the ultrafiltration membrane	2021	Molecules	26	9	2564			10.3390/molecules26092564
Zhao Y.-Y.; Xue Y.; Dong J.; Li Z.-J.; Wang Y.-M.; Xue C.-H.	Effect of two plant extracts on the stability of the body wall collagen in instant sea cucumber	2015	Modern Food Science and Technology	31	11		113	119	10.13982/j.mfst.1673-9078.2015.11.019
Hu X.-Q.; Xu J.; Xue Y.; Li Z.-J.; Wang J.-F.; Wang J.-H.; Xue C.-H.; Wangy Y.-M.	Effects of bioactive components of sea cucumber on the serum, liver lipid profile and lipid absorption	2012	Bioscience, Biotechnology and Biochemistry	76	12		2214	2218	10.1271/bbb.120495
Liu Y.-X.; Liu Z.-Q.; Song L.; Ma Q.-R.; Zhou D.-Y.; Zhu B.-W.; Shahidi F.	Effects of collagenase type I on the structural features of collagen fibres from sea cucumber (Stichopus japonicus) body wall	2019	Food Chemistry	301		125302			10.1016/j.foodchem.2019.125302
Liu Y.-X.; Zhou D.-Y.; Ma D.-D.; Liu Z.-Q.; Liu Y.-F.; Song L.; Dong X.-P.; Li D.-M.; Zhu B.-W.; Konno K.; Shahidi F.	Effects of endogenous cysteine proteinases on structures of collagen fibres from dermis of sea cucumber (Stichopus japonicus)	2017	Food Chemistry	232			10	18	10.1016/j.foodchem.2017.03.155
Künili I.E.	Effects of morphometric and biochemical parameters on collagen and pepsin-solubilized collagen yields of Holothuria tubulosa (Gmelin, 1790) and Holothuria (Roweothuria) poli (Delle Chiaje, 1823)	2022	Oceanological and Hydrobiological Studies	51	1		100	114	10.26881/oahs.2022.1.09
Dong X.; Yang X.; Li H.; Che H.; Song L.; Chen X.; Xie W.; Qi H.	Effects of oxidation on the structure of collagen fibers of sea cucumber (Apostichopus japonicus) body wall during thermal processing	2021	LWT	138		110528			10.1016/j.lwt.2020.110528
Peng Z.; Hou H.; Feng Y.-L.; Cai S.-X.; Huang M.; Zhang Z.-H.; Xue C.-H.; Zhao X.; Li B.-F.	Effects of phosphorylation and calcium cross-linking on the gel properties of sea cucumber collagen aggregates	2015	Modern Food Science and Technology	31	10		190	195	10.13982/j.mfst.1673-9078.2015.10.032
Shi F.; Wang Y.; Chang Y.; Liu K.; Xue C.	Establishment of a targeted proteomics method for the quantification of collagen chain: Revealing the chain stoichiometry of heterotypic collagen fibrils in sea cucumber	2024	Food Chemistry	433		137335			10.1016/j.foodchem.2023.137335
Eyre D.R.; Glimcher M.J.	Evidence for Glycosylated Crosslinks in Body-Wall Collagen of the Sea Cucumber, Thyone briareus	1973	Proceedings of the Society for Experimental Biology and Medicine	144	2		400	403	10.3181/00379727-144-37600
Li P.-H.; Lu W.-C.; Chan Y.-J.; Ko W.-C.; Jung C.-C.; Le Huynh D.T.; Ji Y.-X.	Extraction and characterization of collagen from sea cucumber (Holothuria cinerascens) and its potential application in moisturizing cosmetics	2020	Aquaculture	515		734590			10.1016/j.aquaculture.2019.734590
Stiani S.N.; Rudiana T.; Setiawan Y.; Setyowati E.; Ansori S.	FORMULATION AND CHARACTERIZATION OF SERUM COLLAGEN OF SEA CUCUMBER EXTRACT STICHOPUS HORRENS AS AN ANTIOXIDANT	2021	International Journal of Applied Pharmaceutics	13	Special Issue 4		176	182	10.22159/IJAP.2021.V13S4.43854
Wang J.; Chang Y.; Wu F.; Xu X.; Xue C.	Fucosylated chondroitin sulfate is covalently associated with collagen fibrils in sea cucumber Apostichopus japonicus body wall	2018	Carbohydrate Polymers	186			439	444	10.1016/j.carbpol.2018.01.041
Trotter J.A.; Chapman J.A.; Kadler K.E.; Holmes D.F.	Growth of sea cucumber collagen fibrils occurs at the tips and centers in a coordinated manner	1998	Journal of Molecular Biology	284	5		1417	1424	10.1006/jmbi.1998.2230
Bu Y.; Zhou Y.; Sun C.; Zhu W.; Li X.; Li J.	Identification Novel Salty-Enhancing Peptides from Sea Cucumber Collagen: AlphaFold2 Modeling and Molecular Simulation	2024	Food and Bioprocess Technology	17	8		2435	2445	10.1007/s11947-023-03278-9
Chen H.; Yao Y.; Xie T.; Guo H.; Chen S.; Zhang Y.; Hong Z.	Identification of Tyrosinase Inhibitory Peptides from Sea Cucumber (Apos-tichopus japonicus) Collagen by in silico Methods and Study of their Molec¬ular Mechanism	2023	Current Protein and Peptide Science	24	9		758	766	10.2174/1389203724666230622095013
Zhong M.; Chen T.; Hu C.; Ren C.	Isolation and Characterization of Collagen from the Body Wall of Sea Cucumber Stichopus monotuberculatus	2015	Journal of Food Science	80	4		C671	C679	10.1111/1750-3841.12826
Kobayashi Y.; Akama S.; Ohori S.; Kawai M.; Mitsumata T.	Magnetic elastomers with smart variable elasticity mimetic to sea cucumber	2019	Biomimetics	4	4	68			10.3390/biomimetics4040068
Peng Z.; Hou H.; Bu L.; Li B.; Zhang Z.; Xue C.	Nonenzymatic Softening Mechanism of Collagen Gel of Sea Cucumber (Apostichopus japonicus)	2015	Journal of Food Processing and Preservation	39	6		2322	2331	10.1111/jfpp.12479
Liu Z.-Y.; Chen D.; Su Y.-C.; Zeng M.-Y.	Optimization of hydrolysis conditions for the production of the angiotensin-I converting enzyme inhibitory peptides from sea cucumber collagen hydrolysates	2011	Journal of Aquatic Food Product Technology	20	2		222	232	10.1080/10498850.2011.560364
Park S.-Y.; Lim H.K.; Lee S.; Hwang H.C.; Cho S.K.; Cho M.	Pepsin-solubilised collagen (PSC) from Red Sea cucumber (Stichopus japonicus) regulates cell cycle and the fibronectin synthesis in HaCaT cell migration	2012	Food Chemistry	132	1		487	492	10.1016/j.foodchem.2011.11.032
Abedin M.Z.; Karim A.A.; Latiff A.A.; Gan C.-Y.; Che Ghazali F.; Zzaman W.; Hossain M.M.; Ahmed F.; Absar N.; Sarker M.Z.I.	Physicochemical and biochemical properties of pepsin-solubilized collagen isolated from the integument of sea cucumber (Stichopus vastus)	2014	Journal of Food Processing and Preservation	38	4		2027	2036	10.1111/jfpp.12180
Shaik M.I.; Kadir A.N.A.; Sarbon N.M.	Physicochemical and thermal properties of pepsin- and acid-soluble collagen isolated from the body wall of sea cucumbers (Stichopus hermanni)	2024	Journal of Food Science	89	1		320	329	10.1111/1750-3841.16858
Zhu B.-W.; Dong X.-P.; Zhou D.-Y.; Gao Y.; Yang J.-F.; Li D.-M.; Zhao X.-K.; Ren T.-T.; Ye W.-X.; Tan H.; Wu H.-T.; Yu C.	Physicochemical properties and radical scavenging capacities of pepsin-solubilized collagen from sea cucumber Stichopus japonicus	2012	Food Hydrocolloids	28	1		182	188	10.1016/j.foodhyd.2011.12.010
Jin H.-X.; Xu H.-P.; Li Y.; Zhang Q.-W.; Xie H.	Preparation and evaluation of peptides with potential antioxidant activity by microwave assisted enzymatic hydrolysis of collagen from sea cucumber Acaudina molpadioides obtained from Zhejiang province in China	2019	Marine Drugs	17	3	169			10.3390/md17030169
Li Y.; Li J.; Lin S.-J.; Yang Z.-S.; Jin H.-X.	Preparation of antioxidant peptide by microwave- assisted hydrolysis of collagen and its protective effect against H2O2-Induced damage of RAW264.7 Cells	2019	Marine Drugs	17	11	642			10.3390/md17110642
Bailey A.J.; Gathercole L.J.; Dlugosz J.; Keller A.; Voyle C.A.	Proposed resolution of the paradox of extensive crosslinking and low tensile strength of cuvierian tubule collagen from the sea cucumber Holothuria forskali	1982	International Journal of Biological Macromolecules	4	6		329	334	10.1016/0141-8130(82)90064-2
Yan L.-J.; Zhan C.-L.; Cai Q.-F.; Weng L.; Du C.-H.; Liu G.-M.; Su W.-J.; Cao M.-J.	Purification, characterization, cdna cloning and in vitro expression of a serine proteinase from the intestinal tract of sea cucumber (stichopus japonicus) with collagen degradation activity	2014	Journal of Agricultural and Food Chemistry	62	20		4769	4777	10.1021/jf500923y
Huang Y.-Z.; Xie Y.-S.; Li Y.-X.; Zhao M.-Y.; Sun N.; Qi H.; Dong X.-P.	Quality assessment of variable collagen tissues of sea cucumber (Stichopus japonicus) body wall under different heat treatment durations by label-Free proteomics analysis	2023	Food Research International	165		112540			10.1016/j.foodres.2023.112540
Song X.; Si L.; Sun X.; Zhu X.; Li Z.; Li Y.; Wang Y.; Hou H.	Rheological properties, thermal stability and conformational changes of collagen from sea cucumber (Apostichopus japonicas)	2022	Food Chemistry	389		133033			10.1016/j.foodchem.2022.133033
Hou H.; Chen T.; Peng Z.; Zhang Z.; Xue C.; Li B.	Stability and degradation regulation of body wall gel of sea cucumber treated by high hydrostatic pressure	2014	Nongye Gongcheng Xuebao/Transactions of the Chinese Society of Agricultural Engineering	30	22		316	322	10.3969/j.issn.1002-6819.2014.22.039
Trotter J.A.; Lyons-Levy G.; Luna D.; Koob T.J.; Keene D.R.; Atkinson M.A.L.	Stiparin: A glycoprotein from sea cucumber dermis that aggregates collagen fibrils	1996	Matrix Biology	15	2		99	110	10.1016/S0945-053X(96)90151-1
Jia N.; Zhang W.; Wu L.; Chang Y.; Hou H.; Wang Y.	Structural properties and gastrointestinal digestion fate of collagen fibrils covalently connected with fucosylated chondroitin sulfate derived from sea cucumber	2023	Journal of Functional Foods	104		105522			10.1016/j.jff.2023.105522
Peng Z.; Hou H.; Fan Y.; Si L.; Zhang K.; Li B.	Studies on the Interaction of Structure and Aggregation Behavior of Sea Cucumber Collagen	2017	Journal of Chinese Institute of Food Science and Technology	17	3		28	37	10.16429/j.1009-7848.2017.03.003
Meng S.; Zhang H.; Sun J.; Liu Q.	Study on nutritional value of instant sea cucumber processed by the new processing approach	2017	American Journal of Biochemistry and Biotechnology	13	1		51	57	10.3844/ajbbsp.2017.51.57
Song L.; Bi J.-R.; Li Y.; Zhao J.; Liu Y.; Dong X.-P.; Wen C.-R.	Study on the kinetics during salting process and quality changes of stichopus japonicus in different salting conditions	2016	Modern Food Science and Technology	32	10		109	117and108	10.13982/j.mfst.1673-9078.2016.10.018
Si L.; Fan Y.; Wang Y.; Sun L.; Li B.; Xue C.; Hou H.	Thermal degradation behavior of collagen from sea cucumber (Stichopus japonicus) using TG-FTIR analysis	2018	Thermochimica Acta	659			166	171	10.1016/j.tca.2017.12.004
Fu B.; Hou H.; Zhang G.; Bi J.	Thermal Denaturation of Pepsin-solubilized Collagen from Sea Cucumber Body Wall; [刺参体壁酶促溶性胶原蛋白的热变性]	2022	Shipin Kexue/Food Science	43	10		29	35	10.7506/spkx1002-6630-20210609-115
Zhu L.; Wang W.; Meng Y.; Tian Q.; Hao L.; Hou H.	Thermal stability of sea cucumber collagen and effects of gallic acid crosslinking	2023	International Journal of Food Science and Technology	58	5		2280	2288	10.1111/ijfs.16347
Qin L.; Bi J.-R.; Li D.-M.; Dong M.; Zhao Z.-Y.; Dong X.-P.; Zhou D.-Y.; Zhu B.-W.	Unfolding/refolding study on collagen from sea cucumber based on 2D fourier transform infrared spectroscopy	2016	Molecules	21	11	1546			10.3390/molecules21111546
Yan, LJ; Sun, LC; Cao, KY; Chen, YL; Zhang, LJ; Liu, GM; Jin, TC; Cao, MJ	Type I collagen from sea cucumber (Stichopus japonicus) and the role of matrix metalloproteinase-2 in autolysis	2021	FOOD BIOSCIENCE	41					10.1016/j.fbio.2021.100959
ISEMURA, M; IKENAKA, T	COLLAGEN GLYCOPEPTIDES FROM SEA-CUCUMBER STICHOPUS JAPONICUS	1977	EXPERIENTIA	33	7				10.1007/BF01951252
Wahyuningtyas, E; Hsu, LC; Lan, WC; Wen, SC; Ou, KL; Chou, HH; Huang, MS; Sugiatno, E	Application of a Promising Bone Graft Substitute in Bone Tissue Regeneration: Characterization, Biocompatibility, and In Vivo Animal Study	2019	BIOMED RESEARCH INTERNATIONAL	2019					10.1155/2019/1614024
MATSUMURA, T	COLLAGEN FIBRILS OF SEA-CUCUMBER, STICHOPUS-JAPONICUS - PURIFICATION AND MORPHOLOGICAL STUDY	1974	CONNECTIVE TISSUE RESEARCH	2	2				10.3109/03008207409152097
Matsumura T.; Hasegawa M.; Shigei M.	Collagen biochemistry and phylogeny of echinoderms	1979	Comparative Biochemistry and Physiology -- Part B: Biochemistry and	62	1		101	105	10.1016/0305-0491(79)90020-8
Du B.; Deng G.; Zaman F.; Ma H.; Li X.; Chen J.; Li T.; Huang Y.	Antioxidant cuttlefish collagen hydrolysate against ethyl carbamate-induced oxidative damage	2021	RSC Advances	11	4		2337	2345	10.1039/d0ra08487e
Isemura M.; Ikenaka T.; Matsushima Y.	Comparative study of carbohydrate-protein complexes: I. The structures of glycopeptides derived from cuttlefish skin collagen	1973	Journal of Biochemistry	74	1		11	21	10.1093/oxfordjournals.jbchem.a130212
Rigo C.; Hartmann D.J.; Bairati A.	Electrophoretic and immunochemical study of collagens from Sepia officinalis cartilage	2002	Biochimica et Biophysica Acta - General Subjects	1572	1		77	84	10.1016/S0304-4165(02)00280-5
Isemura M.; Ikenaka T.; Matsushima Y.	Evidence for occurrence of a characteristic amino acid sequence of glycopeptides in the linkage region between peptide and carbohydrate	1972	Biochemical and Biophysical Research Communications	46	2		457	462	10.1016/S0006-291X(72)80160-8
Jridi M.; Bardaa S.; Moalla D.; Rebaii T.; Souissi N.; Sahnoun Z.; Nasri M.	Microstructure, rheological and wound healing properties of collagen-based gel from cuttlefish skin	2015	International Journal of Biological Macromolecules	77			369	374	10.1016/j.ijbiomac.2015.03.020
Menter J.M.; Patta A.M.; Hollins T.D.; Moore C.L.; Willis I.	Photoprotection of Mammalian Acid-Soluble Collagen by Cuttlefish Sepia Melanin in Vitro	1998	Photochemistry and Photobiology	68	4		532	537	10.1111/j.1751-1097.1998.tb02510.x
Sivakumar P.; Suguna L.; Chandrakasan G.	Similarity between the major collagens of cuttlefish cranial cartilage and cornea	2003	Comparative Biochemistry and Physiology - B Biochemistry and Molecular Biology	134	1		171	180	10.1016/S1096-4959(02)00224-5
Hou C.-Y.; Hazeena S.H.; Shih M.-K.; Hsieh S.-L.; Hsieh C.-W.; Liu T.T.; Chen M.-H.; Huang Y.-W.	Structural characteristics of collagen from cuttlefish skin waste extracted at optimized conditions	2022	International Journal of Food Properties	25	1		2211	2222	10.1080/10942912.2022.2127762
Razali M.R.; Lola M.S.; Wahid M.E.A.; Zainuddin N.H.; Abdullah M.T.; Hamid A.A.K.A.; Segaran T.A.C.; Assaw S.A.; Djauhari M.A.	A HYBRID LOGISTIC REGRESSION MODEL WITH A BOOTSTRAP APPROACH TO IMPROVE THE ACCURACY OF THE PERFORMANCE OF JELLYFISH COLLAGEN DATA	2021	Journal of Sustainability Science and Management	16	6		191	203	10.46754/jssm.2021.08.017
Sumiyoshi H.; Nakao S.; Endo H.; Yanagawa T.; Nakano Y.; Okamura Y.; Kawaguchi A.T.; Inagaki Y.	A Novel Composite Biomaterial Made of Jellyfish and Porcine Collagens Accelerates Dermal Wound Healing by Enhancing Reepithelization and Granulation Tissue Formation in Mice	2020	Advances in Wound Care	9	6		295	311	10.1089/wound.2019.1014
Yoon H.-D.; Kim Y.-K.; Lim C.-W.; Yeun S.; Lee M.-H.; Moon H.-S.; Yoon N.-Y.; Park H.-Y.; Lee D.-S.	ACE-inhibitory properties of proteolytic hydrolysates from giant jellyfish Nemopilema nomurai	2011	Fisheries and Aquatic Sciences	14	3		174	178	10.5657/FAS.2011.0174
Carvalho D.N.; Lobo F.C.M.; Rodrigues L.C.; Fernandes E.M.; Williams D.S.; Mearns-Spragg A.; Sotelo C.G.; Perez-Martín R.I.; Reis R.L.; Gelinsky M.; Silva T.H.	Advanced Polymeric Membranes as Biomaterials Based on Marine Sources Envisaging the Regeneration of Human Tissues	2023	Gels	9	3	247			10.3390/gels9030247
Salthouse D.; Goulding P.D.; Reay S.L.; Jackson E.L.; Xu C.; Ahmed R.; Mearns-Spragg A.; Novakovic K.; Hilkens C.M.U.; Ferreira A.M.	Amine-reactive crosslinking enhances type 0 collagen hydrogel properties for regenerative medicine	2024	Frontiers in Bioengineering and Biotechnology	12		1391728			10.3389/fbioe.2024.1391728
Zhuang Y.; Sun L.; Zhang Y.; Liu G.	Antihypertensive effect of long-term oral administration of jellyfish (Rhopilema esculentum) collagen peptides on renovascular hypertension	2012	Marine Drugs	10	2		417	426	10.3390/md10020417
Raksha N.; Halenova T.; Vovk T.; Kostyuk O.; Synelnyk T.; Andriichuk T.; Maievska T.; Savchuk O.; Ostapchenko L.	Anti-obesity effect of collagen peptides obtained from Diplulmaris antarctica, a jellyfish of the Antarctic region	2023	Croatian Medical Journal	64	1		21	28	10.3325/cmj.2023.64.21
Binlateh T.; Hutamekalin P.; Benjakul S.; Chotphruethipong L.	Antioxidant and Anti-Atherosclerosis Activities of Hydrolyzed Jellyfish Collagen and Its Conjugate with Black Jelly Mushroom Extract	2024	Foods	13	15	2463			10.3390/foods13152463
Zhuang Y.; Sun L.; Zhao X.; Wang J.; Hou H.; Li B.	Antioxidant and melanogenesis-inhibitory activities of collagen peptide from jellyfish (Rhopilema esculentum)	2009	Journal of the Science of Food and Agriculture	89	10		1722	1727	10.1002/jsfa.3645
De Domenico S.; De Rinaldis G.; Paulmery M.; Piraino S.; Leone A.	Barrel Jellyfish (Rhizostoma pulmo) as Source of Antioxidant Peptides	2019	Marine Drugs	17	2	134			10.3390/md17020134
León-Campos M.I.; Claudio-Rizo J.A.; Rodriguez-Fuentes N.; Cabrera-Munguía D.A.; Becerra-Rodriguez J.J.; Herrera-Guerrero A.; Soriano-Corral F.	Biocompatible interpenetrating polymeric networks in hydrogel state comprised from jellyfish collagen and polyurethane	2021	Journal of Polymer Research	28	8	291			10.1007/s10965-021-02654-3
Sun X.-D.; Yan H.; Shan C.; Ding S.-S.; Li C.; Dong J.; Cheng X.; Qian W.-P.	Biomimetic double-layered scaffolds composed of jellyfish collagen and Chitosan for Cartilage tissue engineering	2014	Journal of Biomaterials and Tissue Engineering	4	12		1080	1086	10.1166/jbt.2014.1259
Bernhardt A.; Paul B.; Gelinsky M.	Biphasic scaffolds from marine collagens for regeneration of osteochondral defects	2018	Marine Drugs	16	3	91			10.3390/md16030091
Zhang J.; Duan R.; Huang L.; Song Y.; Regenstein J.M.	Characterisation of acid-soluble and pepsin-solubilised collagen from jellyfish (Cyanea nozakii Kishinouye)	2014	Food Chemistry	150			22	26	10.1016/j.foodchem.2013.10.116
Balikci E.; Baran E.T.; Tahmasebifar A.; Yilmaz B.	Characterization of Collagen from Jellyfish Aurelia aurita and Investigation of Biomaterials Potentials	2024	Applied Biochemistry and Biotechnology						10.1007/s12010-023-04848-5
Smith I.P.; Domingos M.; Richardson S.M.; Bella J.	Characterization of the Biophysical Properties and Cell Adhesion Interactions of Marine Invertebrate Collagen from Rhizostoma pulmo	2023	Marine Drugs	21	2	59			10.3390/md21020059
Nagai T.; Ogawa T.; Nakamura T.; Ito T.; Nakagawa H.; Fujiki K.; Nakao M.; Yano T.	Collagen of edible jellyfish exumbrella	1999	Journal of the Science of Food and Agriculture	79	6		855	858	10.1002/(sici)1097-0010(19990501)79:6<855::aid-jsfa299>3.0.co;2-n
Song E.; Yeon Kim S.; Chun T.; Byun H.-J.; Lee Y.M.	Collagen scaffolds derived from a marine source and their biocompatibility	2006	Biomaterials	27	15		2951	2961	10.1016/j.biomaterials.2006.01.015
Pivnenko T.N.; Kovalev A.N.; Pozdnyakova Y.M.; Esipenko R.V.	Composition of collagen-containing preparations from jellyfish rhopilema asamushi uchida and assessment of the safety of their external use	2021	Biotekhnologiya	37	3		75	84	10.21519/0234-2758-2021-37-3-75-84
Chiarelli P.G.; Chen J.; Pegg R.B.; Mis Solval K.	Demineralization enhances the physicochemical properties of hydrolyzed collagen powders derived from cannonball jellyfish (Stomolophus meleagris)	2023	Food Bioscience	56		103183			10.1016/j.fbio.2023.103183
León-Campos M.I.; Rodríguez-Fuentes N.; Claudio-Rizo J.A.; Cabrera-Munguía D.A.; Becerra-Rodríguez J.J.; Herrera-Guerrero A.; Soriano-Corral F.; Alcántara-Quintana L.E.	Development and in vitro evaluation of a polymeric matrix of jellyfish collagen-human stem cell secretome-polyurethane for wound healing	2023	Journal of Materials Science	58	19		8047	8060	10.1007/s10853-023-08522-3
Derkus B.; Arslan Y.E.; Bayrac A.T.; Kantarcioglu I.; Emregul K.C.; Emregul E.	Development of a novel aptasensor using jellyfish collagen as matrix and thrombin detection in blood samples obtained from patients with various neurodisease	2016	Sensors and Actuators, B: Chemical	228			725	736	10.1016/j.snb.2016.01.095
Putra A.B.N.; Morishige H.; Nishimoto S.; Nishi K.; Shiraishi R.; Doi M.; Sugahara T.	Effect of collagens from jellyfish and bovine Achilles tendon on the activity of J774.1 and mouse peritoneal macrophage cells	2012	Journal of Functional Foods	4	2		504	512	10.1016/j.jff.2012.02.011
Charoenchokpanich W.; Muangrod P.; Thumthanaruk B.; Rungsardthong V.; Vatanyoopaisarn S.; Wonganu B.; Roytrakul S.	Effect of Cryoprotectants on Quality of Desalted Jellyfish Subjected to Multiple Freeze- Thaw Cycles	2024	Applied Science and Engineering Progress	17	2	7075			10.14416/j.asep.2023.11.001
Felim J.; Chen C.-K.; Tsou D.; Kuo H.-P.; Kong Z.-L.	Effect of Different Collagen on Anterior Cruciate Ligament Transection and Medial Meniscectomy-Induced Osteoarthritis Male Rats	2022	Frontiers in Bioengineering and Biotechnology	10		917474			10.3389/fbioe.2022.917474
Zhuang Y.; Hou H.; Zhao X.; Zhang Z.; Li B.	Effects Of Collagen And Collagen Hydrolysate From Jellyfish (Rhopilema esculentum) on mice skin photoaging induced by UV Irradiation	2009	Journal of Food Science	74	6		H183	H188	10.1111/j.1750-3841.2009.01236.x
Fan J.; Zhuang Y.; Li B.	Effects of collagen and collagen hydrolysate from jellyfish umbrella on histological and immunity changes of mice photoaging	2013	Nutrients	5	1		223	233	10.3390/nu5010223
Calejo M.T.; Almeida A.J.; Fernandes A.I.	Exploring a new jellyfish collagen in the production of microparticles for protein delivery	2012	Journal of Microencapsulation	29	6		520	531	10.3109/02652048.2012.665089
Sumiyoshi H.; Okamura Y.; Kawaguchi A.T.; Kubota T.; Endo H.; Yanagawa T.; Yasuda J.; Matsuki Y.; Nakao S.; Inagaki Y.	External administration of moon jellyfish collagen solution accelerates physiological wound healing and improves delayed wound closure in diabetic model mice	2021	Regenerative Therapy	18			223	230	10.1016/j.reth.2021.06.008
Faruqui N.; Williams D.S.; Briones A.; Kepiro I.E.; Ravi J.; Kwan T.O.C.; Mearns-Spragg A.; Ryadnov M.G.	Extracellular matrix type 0: From ancient collagen lineage to a versatile product pipeline – JellaGel™	2023	Materials Today Bio	22		100786			10.1016/j.mtbio.2023.100786
Hajiani E.; Osfouri S.	Extraction and Purification of Collagen from the Jellyfish Catostylus mosaicus of the Persian Gulf	2021	Iranian South Medical Journal	24	2		88	100	10.52547/ismj.24.2.88
Ab Aziz N.A.; Salim N.; Zarei M.; Saari N.; Yusoff F.M.	Extraction, anti-tyrosinase, and antioxidant activities of the collagen hydrolysate derived from Rhopilema hispidum	2020	Preparative Biochemistry and Biotechnology				44	53	10.1080/10826068.2020.1789991
Arslan Y.E.; Sezgin Arslan T.; Derkus B.; Emregul E.; Emregul K.C.	Fabrication of human hair keratin/jellyfish collagen/eggshell-derived hydroxyapatite osteoinductive biocomposite scaffolds for bone tissue engineering: From waste to regenerative medicine products	2017	Colloids and Surfaces B: Biointerfaces	154			160	170	10.1016/j.colsurfb.2017.03.034
Sudirman S.; Chen C.-Y.; Chen C.-K.; Felim J.; Kuo H.-P.; Kong Z.-L.	Fermented jellyfish (Rhopilema esculentum) collagen enhances antioxidant activity and cartilage protection on surgically induced osteoarthritis in obese rats	2023	Frontiers in Pharmacology	14		1117893			10.3389/fphar.2023.1117893
Riacci L.; Sorriento A.; Ricotti L.	Genipin-based crosslinking of jellyfish collagen 3d hydrogels	2021	Gels	7	4	238			10.3390/gels7040238
Kämmerer P.W.; Scholz M.; Baudisch M.; Liese J.; Wegner K.; Frerich B.; Lang H.	Guided Bone Regeneration Using Collagen Scaffolds, Growth Factors, and Periodontal Ligament Stem Cells for Treatment of Peri-Implant Bone Defects in Vivo	2017	Stem Cells International	2017		3548435			10.1155/2017/3548435
Sugahara T.; Ueno M.; Goto Y.; Shiraishi R.; Doi M.; Akiyama K.; Yamauchi S.	Immunostimulation effect of jellyfish collagen	2006	Bioscience, Biotechnology and Biochemistry	70	9		2131	2137	10.1271/bbb.60076
Morishige H.; Sugahara T.; Nishimoto S.; Muranaka A.; Ohno F.; Shiraishi R.; Doi M.	Immunostimulatory effects of collagen from jellyfish in vivo	2011	Cytotechnology	63	5		481	492	10.1007/s10616-011-9371-8
Khong N.M.H.; Yusoff F.M.; Jamilah B.; Basri M.; Maznah I.; Chan K.W.; Armania N.; Nishikawa J.	Improved collagen extraction from jellyfish (Acromitus hardenbergi) with increased physical-induced solubilization processes	2018	Food Chemistry	251			41	50	10.1016/j.foodchem.2017.12.083
Alkildani S.; Jung O.; Barbeck M.	In vitro investigation of jellyfish collagen as a tool in cell culture and (Bone) tissue engineering	2021	Anticancer Research	41	2		707	717	10.21873/ANTICANRES.14822
Flaig I.; Radenković M.; Najman S.; Pröhl A.; Jung O.; Barbeck M.	In vivo analysis of the biocompatibility and immune response of jellyfish collagen scaffolds and its suitability for bone regeneration	2020	International Journal of Molecular Sciences	21	12	4518	1	25	10.3390/ijms21124518
Widdowson J.P.; Picton A.J.; Vince V.; Wright C.J.; Mearns-Spragg A.	In vivo comparison of jellyfish and bovine collagen sponges as prototype medical devices	2018	Journal of Biomedical Materials Research - Part B Applied Biomaterials	106	4		1524	1533	10.1002/jbm.b.33959
Calejo M.T.; Morais Z.B.; Fernandes A.I.	Isolation and biochemical characterisation of a novel collagen from catostylus tagi	2009	Journal of Biomaterials Science, Polymer Edition	20	14		2073	2087	10.1163/156856208X399125
Barzideh Z.; Latiff A.A.; Gan C.-Y.; Benjakul S.; Karim A.A.	Isolation and characterisation of collagen from the ribbon jellyfish (Chrysaora sp.)	2014	International Journal of Food Science and Technology	49	6		1490	1499	10.1111/ijfs.12464
Nagai T.; Worawattanamateekul W.; Suzuki N.; Nakamura T.; Ito T.; Fujiki K.; Nakao M.; Yano T.	Isolation and characterization of collagen from rhizostomous jellyfish (Rhopilema asamushi)	2000	Food Chemistry	70	2		205	208	10.1016/S0308-8146(00)00081-9
Addad S.; Exposito J.-Y.; Faye C.; Ricard-Blum S.; Lethias C.	Isolation, characterization and biological evaluation of jellyfish collagen for use in biomedical applications	2011	Marine Drugs	9	6		967	983	10.3390/md9060967
Cheng X.; Shao Z.; Li C.; Yu L.; Raja M.A.; Liu C.	Isolation, characterization and evaluation of collagen from jellyfish Rhopilema esculentum kishinouye for use in hemostatic applications	2017	PLoS ONE	12	1	e0169731			10.1371/journal.pone.0169731
Pustlauk W.; Paul B.; Gelinsky M.; Bernhardt A.	Jellyfish collagen and alginate: Combined marine materials for superior chondrogenesis of hMSC	2016	Materials Science and Engineering C	64			190	198	10.1016/j.msec.2016.03.081
Lv Z.; Zhang C.; Song W.; Chen Q.; Wang Y.	Jellyfish Collagen Hydrolysate Alleviates Inflammation and Oxidative Stress and Improves Gut Microbe Composition in High-Fat Diet-Fed Mice	2022	Mediators of Inflammation	2022		5628702			10.1155/2022/5628702
Ab Aziz N.A.; Salim N.; Saari N.; Md Yusoff F.; Zarei M.	JELLYFISH COLLAGEN HYDROLYSATE-LOADED NIOSOME FOR TOPICAL APPLICATION: FORMULATION DEVELOPMENT, ANTIOXIDANT AND ANTIBACTERIAL ACTIVITIES	2022	Journal of Sustainability Science and Management	17	2		1	17	10.46754/jssm.2022.02.001
Sewing J.; Klinger M.; Notbohm H.	Jellyfish collagen matrices conserve the chondrogenic phenotype in two- and three-dimensional collagen matrices	2017	Journal of Tissue Engineering and Regenerative Medicine	11	3		916	925	10.1002/term.1993
Hoyer B.; Bernhardt A.; Lode A.; Heinemann S.; Sewing J.; Klinger M.; Notbohm H.; Gelinsky M.	Jellyfish collagen scaffolds for cartilage tissue engineering	2014	Acta Biomaterialia	10	2		883	892	10.1016/j.actbio.2013.10.022
Putra A.B.N.; Nishi K.; Shiraishi R.; Doi M.; Sugahara T.	Jellyfish collagen stimulates maturation of mouse bone marrow-derived dendritic cells	2015	Journal of Functional Foods	14			308	317	10.1016/j.jff.2015.02.008
Putra A.B.N.; Nishi K.; Shiraishi R.; Doi M.; Sugahara T.	Jellyfish collagen stimulates production of TNF-α and IL-6 by J774.1 cells through activation of NF-κB and JNK via TLR4 signaling pathway	2014	Molecular Immunology	58	1		32	37	10.1016/j.molimm.2013.11.003
Ahmed Z.; Powell L.C.; Matin N.; Mearns-Spragg A.; Thornton C.A.; Khan I.M.; Francis L.W.	Jellyfish collagen: A biocompatible collagen source for 3d scaffold fabrication and enhanced chondrogenicity	2021	Marine Drugs	19	8	405			10.3390/md19080405
James S.; Tilvi S.; Khandeparker R.; Sreepada R.A.; Thakur N.; Gauthankar M.	Jellyfish Rhizostoma pulmo collected off Goa Coast (India) as a rich source of tryptophan containing collagen and its enhanced antioxidant potential	2023	Journal of Food Science and Technology	60	11		2825	2834	10.1007/s13197-023-05800-5
Bowen A.J.; Ekbom D.C.; Hunter D.; Voss S.; Bartemes K.; Mearns-Spragg A.; Oldenburg M.S.; San-Marina S.	Larynx proteomics after jellyfish collagen IL: Increased ECM/collagen and suppressed inflammation	2022	Laryngoscope Investigative Otolaryngology	7	5		1513	1520	10.1002/lio2.924
Udduttula A.; Jakubovics N.; Khan I.; Pontiroli L.; Rankin K.S.; Gentile P.; Ferreira A.M.	Layer-by-Layer Coatings of Collagen-Hyaluronic acid Loaded with an Antibacterial Manuka Honey Bioactive Compound to Fight Metallic Implant Infections	2023	ACS Applied Materials and Interfaces	15	50		58119	58135	10.1021/acsami.3c11910
Paradiso F.; Fitzgerald J.; Yao S.; Barry F.; Taraballi F.; Gonzalez D.; Conlan R.S.; Francis L.	Marine Collagen Substrates for 2D and 3D Ovarian Cancer Cell Systems	2019	Frontiers in Bioengineering and Biotechnology	7		343			10.3389/fbioe.2019.00343
Carvalho D.N.; Lopez-Cebral R.; Sousa R.O.; Alves A.L.; Reys L.L.; Silva S.S.; Oliveira J.M.; Reis R.L.; Silva T.H.	Marine collagen-chitosan-fucoidan cryogels as cell-laden biocomposites envisaging tissue engineering	2020	Biomedical Materials (Bristol)	15	5	55030			10.1088/1748-605X/ab9f04
Carvalho D.N.; Williams D.S.; Sotelo C.G.; Pérez-Martín R.I.; Mearns-Spragg A.; Reis R.L.; Silva T.H.	Marine origin biomaterials using a compressive and absorption methodology as cell-laden hydrogel envisaging cartilage tissue engineering	2022	Biomaterials Advances	137		212843			10.1016/j.bioadv.2022.212843
Nishimoto S.; Goto Y.; Morishige H.; Shiraishi R.; Doi M.; Akiyama K.; Yamauchi S.; Sugahara T.	Mode of action of the immunostimulatory effect of collagen from jellyfish	2008	Bioscience, Biotechnology and Biochemistry	72	11		2806	2814	10.1271/bbb.80154
Pustlauk W.; Paul B.; Brueggemeier S.; Gelinsky M.; Bernhardt A.	Modulation of chondrogenic differentiation of human mesenchymal stem cells in jellyfish collagen scaffolds by cell density and culture medium	2017	Journal of Tissue Engineering and Regenerative Medicine	11	6		1710	1722	10.1002/term.2065
Bowen A.J.; San-Marina S.; Hunter D.; Voss S.; Bartemes K.; Macura S.; Meloche R.; Spragg A.M.; Lohse C.; Oldenburg M.S.; Ekbom D.C.	MRI imaging versus histologic volumetric estimation of residual injection laryngoplasty material	2022	Laryngoscope Investigative Otolaryngology	7	2		454	459	10.1002/lio2.744
San-Marina S.; Bowen A.J.; Oldenburg M.S.; Voss S.G.; Hunter D.E.; Macura S.; Meloche R.; Miller A.L., II; Spragg A.M.; Ekbom D.C.	MRI Study of Jellyfish Collagen, Hyaluronic Acid, and Cadaveric Dermis for Injection Laryngoplasty	2021	Laryngoscope	131	8		E2452	E2460	10.1002/lary.29501
Khong N.M.H.; Yusoff F.M.; Jamilah B.; Basri M.; Maznah I.; Chan K.W.; Nishikawa J.	Nutritional composition and total collagen content of three commercially important edible jellyfish	2016	Food Chemistry	196			953	960	10.1016/j.foodchem.2015.09.094
Zhuang Y.-L.; Zhao X.; Li B.-F.	Optimization of antioxidant activity by response surface methodology in hydrolysates of jellyfish (Rhopilema esculentum) umbrella collagen	2009	Journal of Zhejiang University: Science B	10	8		572	579	10.1631/jzus.B0920081
Yildiz S.N.; Sezgin Arslan T.; Arslan Y.E.	Organic-inorganic biohybrid films from wool-keratin/jellyfish-collagen/silica/boron via sol-gel reactions for soft tissue engineering applications	2024	Biomedical Materials (Bristol)	19	2	25032			10.1088/1748-605X/ad2557
Rigogliuso S.; Salamone M.; Barbarino E.; Barbarino M.; Nicosia A.; Ghersi G.	Production of injectable marine collagen-based hydrogel for the maintenance of differentiated chondrocytes in tissue engineering applications	2020	International Journal of Molecular Sciences	21	16	5798	1	19	10.3390/ijms21165798
Zhuang Y.; Sun L.; Li B.	Production of the Angiotensin-I-Converting Enzyme (ACE)-Inhibitory Peptide from Hydrolysates of Jellyfish (Rhopilema esculentum) Collagen	2012	Food and Bioprocess Technology	5	5		1622	1629	10.1007/s11947-010-0439-9
Arslan Y.E.; Kantarcioglu I.	Salvadora persica extract-laden jellyfish collagen hybrid constructs for periodontal tissue regeneration	2019	Journal of the Turkish Chemical Society, Section A: Chemistry	6	1		51	62	10.18596/jotcsa.484936
Zhao J.; Yu W.; Zhang Q.; Li X.; Huang Y.; Zhao S.; Li T.; Liu S.; Li Y.; Shan H.	Structural and biofunctional evaluation of decellularized jellyfish matrices	2023	Journal of Materials Chemistry B	11	16		3740	3751	10.1039/d3tb00428g
Miki A.; Inaba S.; Baba T.; Kihira K.; Fukada H.; Oda M.	Structural and physical properties of collagen extracted from moon jellyfish under neutral pH conditions	2015	Bioscience, Biotechnology and Biochemistry	79	10		1603	1607	10.1080/09168451.2015.1046367
Gao J.; Ning C.; Wang M.; Wei M.; Ren Y.; Li W.	Structural, antioxidant activity, and stability studies of jellyfish collagen peptide–calcium chelates	2024	Food Chemistry: X	23		101706			10.1016/j.fochx.2024.101706
Ding J.-F.; Li Y.-Y.; Xu J.-J.; Su X.-R.; Gao X.; Yue F.-P.	Study on effect of jellyfish collagen hydrolysate on anti-fatigue and anti-oxidation	2011	Food Hydrocolloids	25	5		1350	1353	10.1016/j.foodhyd.2010.12.013
Ren Y.; Liu L.; Xiong X.; Krastev R.; Smeets R.; Rimashevskiy D.; Schnettler R.; Alkildani S.; Emmert S.; Jung O.; Barbeck M.	Suitability of R. pulmo Jellyfish-Collagen-Coated Well Plates for Cytocompatibility Analyses of Biomaterials	2023	International Journal of Molecular Sciences	24	3	3007			10.3390/ijms24033007
Mearns-Spragg A.; Tilman J.; Tams D.; Barnes A.	The Biological Evaluation of Jellyfish Collagen as a New Research Tool for the Growth and Culture of iPSC Derived Microglia	2020	Frontiers in Marine Science	7		689			10.3389/fmars.2020.00689
Kimura H.; Saito T.; Mizuno H.; Iso N.; Ogawa H.	The Rheological Properties of Salted Jellyfish during Cooking and Dipping in Water	1991	Nippon Suisan Gakkaishi (Japanese Edition)	57	3		463	466	10.2331/suisan.57.463
Felician F.F.; Yu R.-H.; Li M.-Z.; Li C.-J.; Chen H.-Q.; Jiang Y.; Tang T.; Qi W.-Y.; Xu H.-M.	The wound healing potential of collagen peptides derived from the jellyfish Rhopilema esculentum	2019	Chinese Journal of Traumatology - English Edition	22	1		12	20	10.1016/j.cjtee.2018.10.004
Rigby B.J.; Hafey M.	Thermal properties of the collagen of jellyfish (Aurelia coerulea) and their relation to its thermal behaviour	1972	Australian Journal of Biological Sciences	25	6		1361	1363	10.1071/BI9721361
Wang X.-S.; Yang Q.-F.; Sun R.; Zhang Y.-Y.; Li D.-M.; Dong X.-P.; Zhu B.-W.; Qin L.	Thermal stability of insoluble collagen fibrils and pepsin-solubilized collagen from Rhopilema esculentum umbrellas	2016	Modern Food Science and Technology	32	6		110	117	10.13982/j.mfst.1673-9078.2016.6.018
Rastian Z.; Pütz S.; Wang Y.; Kumar S.; Fleissner F.; Weidner T.; Parekh S.H.	Type I Collagen from Jellyfish Catostylus mosaicus for Biomaterial Applications	2018	ACS Biomaterials Science and Engineering	4	6		2115	2125	10.1021/acsbiomaterials.7b00979
Flechas Becerra C.; Barrios Silva L.V.; Ahmed E.; Bear J.C.; Feng Z.; Chau D.Y.S.; Parker S.G.; Halligan S.; Lythgoe M.F.; Stuckey D.J.; Patrick P.S.	X-Ray Visible Protein Scaffolds by Bulk Iodination	2024	Advanced Science	11	10	2306246			10.1002/advs.202306246
Nagai, T; Ogawa, T; Nakamura, T; Ito, T; Nakagawa, H; Fujiki, K; Nakao, M; Yano, T	Collagen of edible jellyfish exumbrella	1999	JOURNAL OF THE SCIENCE OF FOOD AND AGRICULTURE	79	6				10.1002/(SICI)1097-0010(19990501)79:6<855::AID-JSFA299>3.3.CO;2-E
Mizuta S.; Tanaka T.; Yoshinaka R.	Comparison of collagen types of arm and mantle muscles of the common octopus (Octopus vulgaris)	2003	Food Chemistry	81	4		527	532	10.1016/S0308-8146(02)00486-7
TILLET‐BARRET E.; FRANC J.‐M.; FRANC S.; GARRONE R.	Characterization of heterotrimeric collagen molecules in a sea‐pen (Cnidaria, Octocorallia)	1992	European Journal of Biochemistry	203	45323		179	184	10.1111/j.1432-1033.1992.tb19844.x
Tillet E.; Franc J.M.; Franc S.; Garrone R.	The evolution of fibrillar collagens: A sea-pen collagen shares common features with vertebrate type V collagen	1996	Comparative Biochemistry and Physiology - B Biochemistry and Molecular Biology	113	2		239	246	10.1016/0305-0491(95)02014-4
Shimizu K.; Amemiya S.; Yoshizato K.	Biochemical and immunological characterization of collagen molecules from echinothurioid sea urchin Asthenosoma ijimai	1990	Biochimica et Biophysica Acta (BBA)/Protein Structure and Molecular	1038	1		39	46	10.1016/0167-4838(90)90007-3
Robinson J.J.	Characterization of a metalloproteinase: A late stage specific gelatinase activity in the sea urchin embryo	1997	Journal of Cellular Biochemistry	66	3		337	345	10.1002/(SICI)1097-4644(19970901)66:3<337::AID-JCB6>3.0.CO;2-Q
Cluzel C.; Lethias C.; Humbert F.; Garrone R.; Exposito J.-Y.	Characterization of Fibrosurfin, an Interfibrillar Component of Sea Urchin Catch Connective Tissues	2001	Journal of Biological Chemistry	276	21		18108	18114	10.1074/jbc.M009597200
Exposito J.‐Y.; Boute N.; Deleage G.; Garrone R.	Characterization of Two Genes Coding for a Similar Four‐Cysteine Motif of the Amino‐Terminal Propeptide of a Sea Urchin Fibrillar Collagen	1995	European Journal of Biochemistry	234	1		59	65	10.1111/j.1432-1033.1995.059_c.x
Tomita M.; Kinoshita T.; Izumi S.; Tomino S.; Yoshizato K.	Characterizations of sea urchin fibrillar collagen and its cDNA clone	1994	BBA - Gene Structure and Expression	1217	2		131	140	10.1016/0167-4781(94)90026-4
Minafra S.; Pucci-Minafra I.; Casano C.; Gianguzza F.	Chromatographic characterization of soluble collagen in sea urchin embryos (Paracentrotus lividus)	1975	Bolletino di zoologia	42	45353		205	208	10.1080/11250007509431430
Burke R.D.; Bouland C.; Sanderson A.I.	Collagen diversity in the sea urchin, strongylocentrotus purpuratus	1989	Comparative Biochemistry and Physiology -- Part B: Biochemistry and	94	1		41	44	10.1016/0305-0491(89)90007-2
Lethias C.; Exposito J.-Y.; Garrone R.	Collagen fibrillogenesis during sea urchin development. Retention of SURF motifs from the N-propeptide of the 2α chain in mature fibrils	1997	European Journal of Biochemistry	245	2		434	440	10.1111/j.1432-1033.1997.t01-2-00434.x
Mayne J.; Robinson J.J.	Comparative analysis of the kinetic parameters and thermal stability of two matrix metalloproteinases expressed in the developing sea urchin embryo	1999	International Journal of Biochemistry and Cell Biology	31	6		717	724	10.1016/S1357-2725(99)00010-2
Robinson J.J.	Comparative biochemical analysis of sea urchin peristome and rat tail tendon collagen	1997	Comparative Biochemistry and Physiology - B Biochemistry and Molecular Biology	117	2		307	313	10.1016/S0305-0491(97)00092-8
Mizoguchi H.; Fujiwara A.; Yasumasu I.	Degeneration of archenteron in sea urchin embryos caused by α,α′-dipyridyl	1984	Differentiation	25	45352		106	112	10.1111/j.1432-0436.1984.tb01346.x
Cluzel C.; Lethias C.; Garrone R.; Exposito J.-Y.	Distinct Maturations of N-propeptide Domains in Fibrillar Procollagen Molecules Involved in the Formation of Heterotypic Fibrils in Adult Sea Urchin Collagenous Tissues	2004	Journal of Biological Chemistry	279	11		9811	9817	10.1074/jbc.M311803200
MIZOGUCHI H.; YASUMASU I.	Exogut Formation by the Treatment of Sea Urchin Embryos with Ascorbate and α‐Ketoglutarate: collagen synthesis/sea urchin embryo/protocollagen hydroxylation/exogut formation	1982	Development, Growth & Differentiation	24	4		359	368	10.1111/j.1440-169X.1982.00359.x
Ferrario C.; Rusconi F.; Pulaj A.; Macchi R.; Landini P.; Paroni M.; Colombo G.; Martinello T.; Melotti L.; Gomiero C.; Daniela Candia Carnevali M.; Bonasoro F.; Patruno M.; Sugni M.	From food waste to innovative biomaterial: Sea urchin-derived collagen for applications in skin regenerative medicine	2020	Marine Drugs	18	8	414			10.3390/MD18080414
Marzorati S.; Martinelli G.; Sugni M.; Verotta L.	Green Extraction Strategies for Sea Urchin Waste Valorization	2021	Frontiers in Nutrition	8		730747			10.3389/fnut.2021.730747
Huggins L.G.; Lennarz W.J.	Inhibitors of procollagen C-terminal proteinase block gastrulation and spicule elongation in the sea urchin embryo	2001	Development Growth and Differentiation	43	4		415	424	10.1046/j.1440-169X.2001.00589.x
Omura Y.; Urano N.; Kimura S.	Occurrence of fibrillar collagen with structure of (α1)2 α2 in the test of sea urchin Asthenosoma ijimai	1996	Comparative Biochemistry and Physiology - B Biochemistry and Molecular Biology	115	1		63	68	10.1016/0305-0491(96)00085-5
Nagai T.; Suzuki N.	Partial characterization of collagen from purple sea urchin (Anthocidaris crassispina) test	2000	International Journal of Food Science and Technology	35	5		497	501	10.1046/j.1365-2621.2000.00406.x
Cluzel C.; Lethias C.; Garrone R.; Exposito J.-Y.	Production in mammalian cells of chimeric human/sea urchin procollagen molecules displaying distinct versions of the minor triple helix	2000	Journal of Biochemistry	128	6		957	963	10.1093/oxfordjournals.jbchem.a022847
Di Benedetto C.; Barbaglio A.; Martinello T.; Alongi V.; Fassini D.; Cullorà E.; Patruno M.; Bonasoro F.; Barbosa M.A.; Carnevali M.D.C.; Sugni M.	Production, characterization and biocompatibility of marine collagen matrices from an alternative and sustainable source: The sea urchin Paracentrotus lividus	2014	Marine Drugs	12	9		4912	4933	10.3390/md12094912
Robinson J.J.	Proteolytic processing of a sea urchin, ECM-localized protein into lower mol mass species possessing collagen-cleavage activity	2006	Journal of Cellular Biochemistry	99	3		816	823	10.1002/jcb.20975
Cluzel C.; Lethias C.; Garrone R.; Exposito J.-Y.	Sea urchin fibrillar collagen 2α chain participates in heterotrimeric molecules of (1α)22α stoichiometry	2000	Matrix Biology	19	6		545	547	10.1016/S0945-053X(00)00109-8
Gould D.; Benson S.C.	Selective inhibition of collagen synthesis in sea urchin embryos by a low concentration of actinomycin D	1978	Experimental Cell Research	112	1		73	78	10.1016/0014-4827(78)90526-8
D'Alessio M.; Ramirez F.; Suzuki H.R.; Solursh M.; Gambino R.	Structure and developmental expression of a sea urchin fibrillar collagen gene	1989	Proceedings of the National Academy of Sciences of the United States of America	86	23		9303	9307	10.1073/pnas.86.23.9303
Mizoguchi H.; Fujiwara A.; Yasumasu I.	Synthesis of Collagen‐Like Proteins in Embryonic Organs of the Sea Urchin, Hemicentrotus pulcherrimus sea urchin embryo/collagen synthesis/embryonic organ/embryogenesis	1989	Development, Growth & Differentiation	31	2		189	196	10.1111/j.1440-169X.1989.00189.x
Golob R.; Chetsanga C.J.; Doty P.	The onset of collagen synthesis in sea urchin embryos	1974	BBA Section Nucleic Acids And Protein Synthesis	349	1		135	141	10.1016/0005-2787(74)90017-3
Butler E.; Hardin J.; Benson S.	The role of lysyl oxidase and collagen crosslinking during sea urchin development	1987	Experimental Cell Research	173	1		174	182	10.1016/0014-4827(87)90343-0
Benson S.; Smith L.; Wilt F.; Shaw R.	The synthesis and secretion of collagen by cultured sea urchin micromeres	1990	Experimental Cell Research	188	1		141	146	10.1016/0014-4827(90)90289-M
Barbaglio A.; Tricarico S.; Ribeiro A.R.; Di Benedetto C.; Barbato M.; Dessì D.; Fugnanesi V.; Magni S.; Mosca F.; Sugni M.; Bonasoro F.; Barbosa M.A.; Wilkie I.C.; Candia Carnevali M.D.	Ultrastructural and biochemical characterization of mechanically adaptable collagenous structures in the edible sea urchin Paracentrotus lividus	2015	Zoology	118	3		147	160	10.1016/j.zool.2014.10.003
Crise-Benson N.; Carl Benson S.	Ultrastructure of collagen in sea urchin embryos	1979	Wilhelm Roux's Archives of Developmental Biology	186	1		65	70	10.1007/BF00848108
Ugurlu, E; Duysak, Ö; Sayin, S; Saygili, EI; Benlier, N	Isolation and Characterization of Collagen from the Invasive Sea Urchin (Diadema setosum L., 1778) in North-Eastern Mediterranean Sea, Türkiye	2023	KSU TARIM VE DOGA DERGISI-KSU JOURNAL OF AGRICULTURE AND NATURE	26	6				10.18016/ksutarimdoga.vi.1208919
Robinson, JJ	Characterization of a metalloproteinase: A late stage specific gelatinase activity in the sea urchin embryo	1997	JOURNAL OF CELLULAR BIOCHEMISTRY	66	3				10.1002/(SICI)1097-4644(19970901)66:3<337::AID-JCB6>3.3.CO;2-V
Emamgholi A.; Moghtadaei M.; Halabian R.; Samadikuchaksaraei A.; Kaka G.; Saeedi P.	3D Spongin-Based Scaffolds from Marine Demosponge Haliclona sp. for Biomedical Engineering Approaches Based on Mesenchymal Stem Cells	2024	Regenerative Engineering and Translational Medicine						10.1007/s40883-024-00342-4
Bhattacharya S.; Choudhury J.D.; Gachhui R.; Mukherjee J.	A new collagenase enzyme of the marine sponge pathogen Pseudoalteromonas agarivorans NW4327 is uniquely linked with a TonB dependent receptor	2018	International Journal of Biological Macromolecules	109			1140	1146	10.1016/j.ijbiomac.2017.11.106
Sales A.F.S.; dos Santos Jorge Sousa K.; de Souza A.; Bonifacio M.; Araújo T.A.T.; de Almeida Cruz M.; Costa M.B.; Ribeiro D.A.; Assis L.; Martignago C.C.S.; Rennó A.C.	Association of a Skin Dressing Made With the Organic Part of Marine Sponges and Photobiomodulation on the Wound Healing in an Animal Model	2024	Marine Biotechnology	26	2		276	287	10.1007/s10126-024-10295-y
Pallela R.; Bojja S.; Janapala V.R.	Biochemical and biophysical characterization of collagens of marine sponge, Ircinia fusca (Porifera: Demospongiae: Irciniidae)	2011	International Journal of Biological Macromolecules	49	1		85	92	10.1016/j.ijbiomac.2011.03.019
Palmer I.; Nelson J.; Schatton W.; Dunne N.J.; Buchanan F.; Clarke S.A.	Biocompatibility of calcium phosphate bone cement with optimised mechanical properties: an in vivo study	2016	Journal of Materials Science: Materials in Medicine	27	12	191			10.1007/s10856-016-5806-2
Pallela R.; Venkatesan J.; Janapala V.R.; Kim S.-K.	Biophysicochemical evaluation of chitosan-hydroxyapatite-marine sponge collagen composite for bone tissue engineering	2012	Journal of Biomedical Materials Research - Part A	100 A	2		486	495	10.1002/jbm.a.33292
Fernandes K.R.; Parisi J.R.; de Almeida Cruz M.; Gabbai-Armelin P.R.; de Araújo T.A.T.; de França Santana A.; Avanzi I.R.; Silva-Freitas F.R.; Ribeiro A.M.; do Vale G.C.A.; Fortulan C.A.; Granito R.N.; Renno A.C.M.	Characterization and Biological Performance of Marine Sponge Collagen	2021	Brazilian Archives of Biology and Technology	64		e21200592			10.1590/1678-4324-2021200592
Tziveleka L.-A.; Ioannou E.; Tsiourvas D.; Berillis P.; Foufa E.; Roussis V.	Collagen from the marine sponges Axinella cannabina and Suberites carnosus: Isolation and morphological, biochemical, and biophysical characterization	2017	Marine Drugs	15	6	152			10.3390/md15060152
Araújo T.A.T.; de Souza A.; Santana A.F.; Braga A.R.C.; Custódio M.R.; Simões F.R.; Araújo G.M.; Miranda A.; Alves F.; Granito R.N.; Yu N.; Renno A.C.M.	Comparison of different methods for spongin-like collagen extraction from marine sponges (Chondrilla caribensis and aplysina fulva): Physicochemical properties and in vitro biological analysis	2021	Membranes	11	7	522			10.3390/membranes11070522
Pozzolini M.; Millo E.; Oliveri C.; Mirata S.; Salis A.; Damonte G.; Arkel M.; Scarfì S.	Elicited ROS scavenging activity, photoprotective, and wound-healing properties of collagen-derived peptides from the marine sponge Chondrosia reniformis	2018	Marine Drugs	16	12	465			10.3390/md16120465
Nicklas M.; Schatton W.; Heinemann S.; Hanke T.; Kreuter J.	Enteric coating derived from marine sponge collagen Enteric coating derived from marine sponge collagen	2009	Drug Development and Industrial Pharmacy	35	11		1384	1388	10.3109/03639040902939239
Krasko A.; Lorenz B.; Batel R.; Schröder H.C.; Müller I.M.; Müller W.E.G.	Expression of silicatein and collagen genes in the marine sponge Suberites domuncula is controlled by silicate and myotrophin	2000	European Journal of Biochemistry	267	15		4878	4887	10.1046/j.1432-1327.2000.01547.x
Silva J.C.; Barros A.A.; Aroso I.M.; Fassini D.; Silva T.H.; Reis R.L.; Duarte A.R.C.	Extraction of Collagen/Gelatin from the Marine Demosponge Chondrosia reniformis (Nardo, 1847) Using Water Acidified with Carbon Dioxide - Process Optimization	2016	Industrial and Engineering Chemistry Research	55	25		6922	6930	10.1021/acs.iecr.6b00523
Garrone R.; Huc A.; Junqua S.	Fine structure and physicochemical studies on the collagen of the marine sponge Chondrosia reniformis Nardo	1975	Journal of Ultrasructure Research	52	2		261	275	10.1016/S0022-5320(75)80117-1
Lin Z.; Solomon K.L.; Zhang X.; Pavlos N.J.; Abel T.; Willers C.; Dai K.; Xu J.; Zheng Q.; Zheng M.	In vitro evaluation of natural marine sponge collagen as a scaffold for bone tissue engineering	2011	International Journal of Biological Sciences	7	7		968	977	10.7150/ijbs.7.968
Parisi J.R.; Fernandes K.R.; Avanzi I.R.; Dorileo B.P.; Santana A.F.; Andrade A.L.; Gabbai-Armelin P.R.; Fortulan C.A.; Trichês E.S.; Granito R.N.; Renno A.C.M.	Incorporation of Collagen from Marine Sponges (Spongin) into Hydroxyapatite Samples: Characterization and In Vitro Biological Evaluation	2019	Marine Biotechnology	21	1		30	37	10.1007/s10126-018-9855-z
Shimizu K.; Yoshizato K.	Involvement of Collagen Synthesis in Tissue Reconstitution by Dissociated Sponge Cells: collagen/reconstitution/Porifera/collagen biosynthesis/invertebrate collagen	1993	Development, Growth & Differentiation	35	3		293	300	10.1111/j.1440-169X.1993.00293.x
Cruz M.A.; Fernandes K.R.; Parisi J.R.; Vale G.C.A.; Junior S.R.A.; Freitas F.R.; Sales A.F.S.; Fortulan C.A.; Peitl O.; Zanotto E.; Granito R.N.; Ribeiro A.M.; Renno A.C.M.	Marine collagen scaffolds and photobiomodulation on bone healing process in a model of calvaria defects	2020	Journal of Bone and Mineral Metabolism	38	5		639	647	10.1007/s00774-020-01102-4
Swatschek D.; Schatton W.; Kellermann J.; Müller W.E.G.; Kreuter J.	Marine sponge collagen: Isolation, characterization and effects on the skin parameters surface-pH, moisture and sebum	2002	European Journal of Pharmaceutics and Biopharmaceutics	53	1		107	113	10.1016/S0939-6411(01)00192-8
Swatschek D.; Schatton W.; Müller W.E.G.; Kreuter J.	Microparticles derived from marine sponge collagen (SCMPs): preparation, characterization and suitability for dermal delivery of all-trans retinol	2002	European Journal of Pharmaceutics and Biopharmaceutics	54	2		125	133	10.1016/S0939-6411(02)00046-2
Pozzolini M.; Bruzzone F.; Berilli V.; Mussino F.; Cerrano C.; Benatti U.; Giovine M.	Molecular Characterization of a Nonfibrillar Collagen from the Marine Sponge Chondrosia reniformis Nardo 1847 and Positive Effects of Soluble Silicates on Its Expression	2012	Marine Biotechnology	14	3		281	293	10.1007/s10126-011-9415-2
Wallenwein C.M.; Weigel V.; Hofhaus G.; Dhakal N.; Schatton W.; Gelperina S.; Groeber-Becker F.K.; Dressman J.; Wacker M.G.	Pharmaceutical Development of Nanostructured Vesicular Hydrogel Formulations of Rifampicin for Wound Healing	2022	International Journal of Molecular Sciences	23	24	16207			10.3390/ijms232416207
Pozzolini M.; Scarfì S.; Mussino F.; Salis A.; Damonte G.; Benatti U.; Giovine M.	Pichia pastoris production of a prolyl 4-hydroxylase derived from Chondrosia reniformis sponge: A new biotechnological tool for the recombinant production of marine collagen	2015	Journal of Biotechnology	208			28	36	10.1016/j.jbiotec.2015.05.007
Nicklas M.; Schatton W.; Heinemann S.; Hanke T.; Kreuter J.	Preparation and characterization of marine sponge collagen nanoparticles and employment for the transdermal delivery of 17β-estradiol-hemihydrate SCNPs for dermal delivery of estradiol	2009	Drug Development and Industrial Pharmacy	35	9		1035	1042	10.1080/03639040902755213
Pozzolini M.; Scarfì S.; Gallus L.; Castellano M.; Vicini S.; Cortese K.; Gagliani M.C.; Bertolino M.; Costa G.; Giovine M.	Production, characterization and biocompatibility evaluation of collagen membranes derived from marine sponge chondrosia reniformis Nardo, 1847	2018	Marine Drugs	16	4	111			10.3390/md16040111
Priem C.; Geyer A.	Synthetic Marine Sponge Collagen by Late-Stage Dihydroxylation	2018	Organic Letters	20	1		162	165	10.1021/acs.orglett.7b03525
Kubisz L.; Ehrlich H.	Temperature dependence of electric conductivity of bamboo coral skeleton and glass sponge spicules, the marine origin biomaterials	2007	Journal of Non-Crystalline Solids	353	47-51		4497	4500	10.1016/j.jnoncrysol.2007.02.080
Rocha M.S.; Marques C.F.; Carvalho A.C.; Martins E.; Ereskovsky A.; Reis R.L.; Silva T.H.	The Characterization and Cytotoxic Evaluation of Chondrosia reniformis Collagen Isolated from Different Body Parts (Ectosome and Choanosome) Envisaging the Development of Biomaterials	2024	Marine Drugs	22	2	55			10.3390/md22020055
Heinemann S.; Ehrlich H.; Douglas T.; Heinemann C.; Worch H.; Schatton W.; Hanke T.	Ultrastructural studies on the collagen of the marine sponge Chondrosia reniformis nardo	2007	Biomacromolecules	8	11		3452	3457	10.1021/bm700574y
Barros A.A.; Aroso I.M.; Silva T.H.; Mano J.F.; Duarte A.R.C.; Reis R.L.	Water and carbon dioxide: Green solvents for the extraction of collagen/gelatin from marine sponges	2015	ACS Sustainable Chemistry and Engineering	3	2		254	260	10.1021/sc500621z
Miura-Yokota Y.; Matsubara Y.; Ebihara T.; Hattori S.; Irie S.	A cysteine-activated protease isolated from Todarodes pacificus squid degrades collagen below its denaturation temperature	2004	Connective Tissue Research	45	2		109	121	10.1080/03008200490464857
Suárez-Jiménez G.M.; Burgos-Hernández A.; Torres-Arreola W.; López-Saiz C.M.; Velázquez Contreras C.A.; Ezquerra-Brauer J.M.	Bioactive peptides from collagen hydrolysates from squid (Dosidicus gigas) by-products fractionated by ultrafiltration	2019	International Journal of Food Science and Technology	54	4		1054	1061	10.1111/ijfs.13984
Mizuta S.; Yoshinaka R.; Sato M.; Sakaguchi M.	Biochemical and Immunochemical Characterization of Guanidine Hydrochloride-Soluble Collagen in the Mantle Muscle of Squid Todarodes pacificus	1997	Fisheries Science	63	2		291	296	10.2331/fishsci.63.291
Dai M.; Sui B.; Xue Y.; Liu X.; Sun J.	Cartilage repair in degenerative osteoarthritis mediated by squid type II collagen via immunomodulating activation of M2 macrophages, inhibiting apoptosis and hypertrophy of chondrocytes	2018	Biomaterials	180			91	103	10.1016/j.biomaterials.2018.07.011
Cao S.; Cai J.; Ying S.; Chen T.; Liu L.; Yang H.; Ma J.; He L.; Qi X.	Characteristics comparison of collagens from squid skin by different extraction methods	2022	Food Science and Technology (Brazil)	42		e69422			10.1590/FST.69422
Nagai T.	Collagen from diamondback squid (Thysanoteuthis rhombus) outer skin	2004	Zeitschrift fur Naturforschung - Section C Journal of Biosciences	59	45385		271	275	10.1515/znc-2004-3-426
Hou C.; Lei Y.; Li N.; Wei M.; Wang S.; Rahman S.U.; Bao C.; Bao B.; Elango J.; Wu W.	Collagen from Iris squid grafted with polyethylene glycol and collagen peptides promote the proliferation of fibroblast through PI3K/AKT and Ras/RAF/MAPK signaling pathways	2023	International Journal of Biological Macromolecules	247		125772			10.1016/j.ijbiomac.2023.125772
Cuevas-Acuña D.A.; Robles-Sanchez R.M.; Torres-Arreola W.; Marquez-Rios E.; Ezquerra-Brauer J.-M.	Collagen from jumbo squid fin: Extracting conditions and influence of the protease system on collagen hydrolysate antioxidant activity	2016	CYTA - Journal of Food	14	2		193	199	10.1080/19476337.2015.1080299
Lipatov B.A.; Lazarenko S.V.; Severinov D.A.; Denisov A.A.; Chupakhin E.G.; Aniskina E.N.	COMPARATIVE ANALYSIS OF EFFICACY OF THE NEW LOCAL HEMOSTATIC AGENTS; [СРАВНИТЕЛЬНЫЙ АНАЛИЗ ЭФФЕКТИВНОСТИ НОВЫХ ОБРАЗЦОВ МЕСТНЫХ ГЕМОСТАТИЧЕСКИХ СРЕДСТВ]	2023	Extreme Medicine	25	4		120	124	10.47183/mes.2023.063
Arias-Moscoso J.L.; Soto-Valdez H.; Plascencia-Jatomea M.; Vidal-Quintanar R.-L.; Rouzaud-Sández O.; Ezquerra-Brauer J.M.	Composites of chitosan with acid-soluble collagen from jumbo squid (Dosidicus gigas) by-products	2011	Polymer International	60	6		924	931	10.1002/pi.3048
Cao S.; Cai J.; Wang X.; Zhou K.; Liu L.; He L.; Qi X.; Yang H.	Cryoprotective effect of collagen hydrolysates from squid skin on frozen shrimp and characterizations of its antifreeze peptides	2023	LWT	174		114443			10.1016/j.lwt.2023.114443
Zhang W.; Wang P.; Wang Y.; Fu W.; Pu X.; Zhang F.; Hua D.; Ma S.; Chen Z.; Wang M.	Development of a cross-linked polysaccharide of ligusticum wallichii-squid skin collagen scaffold fabrication and property studies for tissue-engineering applications	2013	International Journal of Polymeric Materials and Polymeric Biomaterials	63	2		65	72	10.1080/00914037.2013.769249
Coelho R.C.G.; Marques A.L.P.; Oliveira S.M.; Diogo G.S.; Pirraco R.P.; Moreira-Silva J.; Xavier J.C.; Reis R.L.; Silva T.H.; Mano J.F.	Extraction and characterization of collagen from Antarctic and Sub-Antarctic squid and its potential application in hybrid scaffolds for tissue engineering	2017	Materials Science and Engineering C	78			787	795	10.1016/j.msec.2017.04.122
Schmidt C.V.; Plankensteiner L.; Clausen M.P.; Walhter A.R.; Kirkensgaard J.J.K.; Olsen K.; Mouritsen O.G.	Gastrophysical and chemical characterization of structural changes in cooked squid mantle	2021	Journal of Food Science	86	11		4811	4827	10.1111/1750-3841.15936
Ramírez-Guerra H.E.; Mazorra-Manzano M.A.; Ezquerra-Brauer J.M.; Carvajal-Millán E.; Pacheco-Aguilar R.; Lugo-Sánchez M.E.; Ramírez-Suárez J.C.	Hydroxylysyl-pyridinoline occurrence and chemical characteristics of collagen present in jumbo squid (Dosidicus gigas) tissues	2015	Journal of Food Composition and Analysis	44			10	17	10.1016/j.jfca.2015.06.003
Alemán A.; Gómez-Guillén M.C.; Montero P.	Identification of ace-inhibitory peptides from squid skin collagen after in vitro gastrointestinal digestion	2013	Food Research International	54	1		790	795	10.1016/j.foodres.2013.08.027
Mizuta S.; Yoshinaka R.; Sato M.; Sakaguchi M.	Immunochemical Identification of Distinct Molecular Species of Collagen in the Squid Muscle and Skin	1995	Fisheries Science	61	6		993	997	10.2331/fishsci.61.993
Suárez-Jiménez G.M.; Robles-Sánches R.M.; Yépiz-Plascencia G.; Burgos-Hernández A.; Ezquerra-Brauer J.M.	In vitro antioxidant, antimutagenic and antiproliferative activities of collagen hydrolysates of jumbo squid (Dosidicus gigas) byproducts	2015	Food Science and Technology (Brazil)	35	3		421	427	10.1590/1678-457X.6658
López-Medina F.A.; Dublán-García O.; Morachis-Valdez A.G.; López-Martínez L.X.; Gómez-Oliván L.M.	In vitro bioactive properties of protein hydrolysates from giant squid (Dosidicus gigas) by Bacillus subtilis	2023	Food Research	7	3		116	127	10.26656/fr.2017.7(3).013
Mosquera M.; Giménez B.; Montero P.; Gómez-Guillén M.C.	Incorporation of liposomes containing squid tunic ACE-inhibitory peptides into fish gelatin	2016	Journal of the Science of Food and Agriculture	96	3		769	776	10.1002/jsfa.7145
Ando M.; Ando M.; Makino M.; Tsukamasa Y.; Makinodan Y.; Miyosh M.	Interdependence between heat solubility and pyridinoline contents of squid mantle collagen	2001	Journal of Food Science	66	2		265	269	10.1111/j.1365-2621.2001.tb11329.x
Sarabia-Sainz H.M.; Torres-Arreola W.; Márquez-Ríos E.; Santacruz-Ortega H.C.; Rouzaud-Sández O.; Valenzuela-Soto E.M.; Burgara-Estrella A.J.; Ezquerra-Brauer J.M.	Interrelation of Collagen Chemical Structure and Nanostructure with Firmness of three Body Regions of Jumbo Squid (Dosidicus gigas)	2017	Food Biophysics	12	4		491	499	10.1007/s11483-017-9505-4
Yan M.; Li B.; Zhao X.	Isolation and characterization of collagen from squid (Ommastrephes bartrami) skin	2009	Journal of Ocean University of China	8	2		191	196	10.1007/s11802-009-0191-9
Veeruraj A.; Arumugam M.; Ajithkumar T.; Balasubramanian T.	Isolation and characterization of collagen from the outer skin of squid (Doryteuthis singhalensis)	2015	Food Hydrocolloids	43			708e716	716	10.1016/j.foodhyd.2014.07.025
Mizuta S.; Yoshinaka R.; Sato M.; Sakaguchi M.	Isolation and Partial Characterization of Two Distinct Types of Collagen in the Squid Todarodes pacificus	1994	Fisheries science	60	4		467	471	10.2331/fishsci.60.467
Ramasamy P.; Subhapradha N.; Shanmugam V.; Shanmugam A.	Isolation and structural characterisation of acid- and pepsin-soluble collagen from the skin of squid Sepioteuthis lessoniana (Lesson, 1830)	2014	Natural Product Research	28	11		838	842	10.1080/14786419.2014.880914
Uriarte-Montoya M.H.; Arias-Moscoso J.L.; Plascencia-Jatomea M.; Santacruz-Ortega H.; Rouzaud-Sández O.; Cardenas-Lopez J.L.; Marquez-Rios E.; Ezquerra-Brauer J.M.	Jumbo squid (Dosidicus gigas) mantle collagen: Extraction, characterization, and potential application in the preparation of chitosan-collagen biofilms	2010	Bioresource Technology	101	11		4212	4219	10.1016/j.biortech.2010.01.008
Nam K.A.; You S.G.; Kim S.M.	Molecular and physical characteristics of squid (Todarodes pacificus) skin collagens and biological properties of their enzymatic hydrolysates	2008	Journal of Food Science	73	4		C249	C255	10.1111/j.1750-3841.2008.00722.x
Sarabia-Sainz H.M.; Ezquerra-Brauer J.M.; Santacruz-Ortega H.C.; Rouzaud-Sández O.; Valenzuela-Soto E.M.; Acosta-Elias M.; Torres-Arreola W.	Muscle lysyl oxidase activity and structural/thermal properties of highly cross-linked collagen in jumbo squid (Dosidicus gigas) mantle, fins and arms	2018	Food Science and Biotechnology	27	1		57	64	10.1007/s10068-017-0242-8
Krieg M.; Mohseni K.	New perspectives on collagen fibers in the squid mantle	2012	Journal of Morphology	273	6		586	595	10.1002/jmor.20003
Thompson J.T.; Kier W.M.	Ontogenetic changes in fibrous connective tissue organization in the oval squid, Sepioteuthis lessoniana lesson, 1830	2001	Biological Bulletin	201	2		136	153	10.2307/1543329
Kołodziejska I.; Sikorski Z.E.; Niecikowska C.	Parameters affecting the isolation of collagen from squid (Illex argentinus) skins	1999	Food Chemistry	66	2		153	157	10.1016/S0308-8146(98)00251-9
Torres-Arreola W.; Pacheco-Aguilar R.; Sotelo-Mundo R.R.; Rouzaud-Sández O.; Ezquerra-Brauer J.M.	Partial characterization of collagen from mantle, fin, and arms of jumbo squid (Dosidicus gigas); [Caracterización parcial del colágeno extraído a partir del manto, aleta y tentáculos de calamar gigante (Dosidicus gigas)]	2008	Ciencia y Tecnologia Alimentaria	6	2		101	108	10.1080/11358120809487634
Ezquerra-Brauer J.M.; Márquez-Ríos E.; López-Corona B.E.; Ocaño-Higuera V.M.; Ramírez-Guerra H.E.; Cota-Arriola O.; Torres-Arreola W.	Physicochemical changes of pepsin-solubilized and insoluble collagen in jumbo squid (Dosidicus gigas) muscle after cooking process	2018	International Journal of Food Properties	21	1		821	834	10.1080/10942912.2018.1477159
Hunt S.; Grant M.E.; Liebovich S.J.	Polymeric collagen isolated from squid (Loligo peallii) connective tissue	1970	Experientia	26	11		1204	1205	10.1007/BF01897965
Weijie Z.; Peng W.; Yonggang W.; Wandong F.; Xiuying P.; Fei Z.; Dawei H.; Sujuan M.; Chenzhuo; Minggang W.	Preparation and characterization of porous chuanxiong polysaccharide/squid skin collagen composite scaffolds	2013	Journal of Biobased Materials and Bioenergy	7	3		323	330	10.1166/jbmb.2013.1359
Nakchum L.; Kim S.M.	Preparation of squid skin collagen hydrolysate as an antihyaluronidase, antityrosinase, and antioxidant agent	2016	Preparative Biochemistry and Biotechnology	46	2		123	130	10.1080/10826068.2014.995808
Zhao Q.; Li Z.; Liu Z.; Zhao X.; Fan Y.; Dong P.; Hou H.	Preparation, typical structural characteristics and relieving effects on osteoarthritis of squid cartilage type II collagen peptides	2024	Food Research International	191		114697			10.1016/j.foodres.2024.114697
Kimura S.; Karasawa K.	Squid cartilage collagen: Isolation of type I collagen rich in carbohydrate	1985	Comparative Biochemistry and Physiology -- Part B: Biochemistry and	81	2		361	365	10.1016/0305-0491(85)90326-8
Leng Z.; Wang M.; Yue H.; Li Z.; Tian Y.; Xue C.; Zhang T.; Wang Y.	Squid cartilage type II collagen accelerates osteoporotic fractures healing through regulating homocysteine mediated EGF and FBN1 signals	2023	Food Bioscience	56		103391			10.1016/j.fbio.2023.103391
Dai M.; Liu X.; Wang N.; Sun J.	Squid type II collagen as a novel biomaterial: Isolation, characterization, immunogenicity and relieving effect on degenerative osteoarthritis via inhibiting STAT1 signaling in pro-inflammatory macrophages	2018	Materials Science and Engineering C	89			283	294	10.1016/j.msec.2018.04.021
Wei M.; Jeevithan L.; Li N.; Liu L.; Xu J.; Wu W.; Elango J.	Stem-Cell-Regenerative and Protective Effects of Squid (Symplectoteuthis oualaniensis) Skin Collagen Peptides against H2O2-Induced Fibroblast Injury	2024	Marine Drugs	22	6	255			10.3390/md22060255
Fu X.; Xue C.; Jiang L.; Miao B.; Li Z.; Xue Y.	Structural changes in squid (Loligo japonica) collagen after modification by formaldehyde	2008	Journal of the Science of Food and Agriculture	88	15		2663	2668	10.1002/jsfa.3387
KUO J.‐D.; PELEG M.; HULTIN H.O.	Tensile Characteristics of Squid Mantle	1990	Journal of Food Science	55	2		369	371	10.1111/j.1365-2621.1990.tb06765.x
Bairati A.; Cheli F.; Oggioni A.; Vitellaro-Zuccarello L.	The head cartilage of cephalopods II. Ultrastructure of isolated native collagen fibrils and of polymeric aggregates obtained in Vitro: Comparison with the cartilage of mammals	1989	Journal of Ultrastructure Research and Molecular Structure Research	102	2		132	138	10.1016/0889-1605(89)90050-5
Vynios D.H.; Papageorgakopoulou N.; Sazakli H.; Tsiganos C.P.	The interactions of cartilage proteoglycans with collagens are determined by their structures	2001	Biochimie	83	9		899	906	10.1016/S0300-9084(01)01332-3
Li Z.; Tian Y.; Zhang L.; Zhang T.; Wang P.; Wang J.	Type II collagen from squid cartilage mediated myogenic IGF-I and irisin to activate the Ihh/PThrp and Wnt/ß-catenin pathways to promote fracture healing in mice	2021	Food and Function	12	14		6502	6512	10.1039/d0fo03069d
Fimbres-Romero M.J.; Cabrera-Chávez F.; Ezquerra-Brauer J.M.; Márquez-Ríos E.; Suárez-Jiménez G.M.; Del Toro-Sanchez C.L.; Ramírez-Torres G.I.; Torres-Arreola W.	Utilisation of collagenolytic enzymes from sierra fish (Scomberomorus sierra) and jumbo squid (Dosidicus gigas) viscera to generate bioactive collagen hydrolysates from jumbo squid muscle	2021	Journal of Food Science and Technology	58	7		2725	2733	10.1007/s13197-020-04780-0
George, J; Manjusha, WA	Extraction and Purification of Collagen from Marine Squid Uroteuthis Duvauceli	2020	INTERNATIONAL JOURNAL OF LIFE SCIENCE AND PHARMA RESEARCH	10	4				10.22376/ijpbs/lpr.2020.10.4.L77-89
George, J; Manjusha, WA	Characterization of Purified Collagen from Marine Squid Uroteuthis Duvauceli	2020	INTERNATIONAL JOURNAL OF LIFE SCIENCE AND PHARMA RESEARCH	10	4				10.22376/ijpbs/lpr.2020.10.4.L121-133
Mizuta S.; Tanaka T.; Yokoyama Y.; Yoshinaka R.	Hot-water solubility of mantle collagens in several cephalopod molluscs	2009	Fisheries Science	75	5		1337	1344	10.1007/s12562-009-0150-9
Kimura S.; Nagaoka Y.; Kubota M.	Studies on Marine Invertebrate Collagens—I. Some Collagens from Crustaceans and Molluscs	1969	NIPPON SUISAN GAKKAISHI	35	8		743	748	10.2331/suisan.35.743
Kimura S.; Matsuura F.	The chain compositions of several invertebrate collagens	1974	Journal of Biochemistry	75	6		1231	1240	10.1093/oxfordjournals.jbchem.a130506
Kimura S.	Studies on Marine Invertebrate Collagens—V: The Neutral Sugar Compositions and Glycosylated Hydroxylysine Contents of Several Collagens	1972	NIPPON SUISAN GAKKAISHI	38	10		1153	1161	10.2331/suisan.38.1153
Li Z.J.; Kim S.M.	A novel hatching enzyme from starfish Asterias amurensis: Purification, characterization, and cleavage specificity	2013	Applied Biochemistry and Biotechnology	169	4		1386	1396	10.1007/s12010-012-0090-1
Han S.-B.; Won B.; Yang S.-C.; Kim D.-H.	Asterias pectinifera derived collagen peptide-encapsulating elastic nanoliposomes for the cosmetic application	2021	Journal of Industrial and Engineering Chemistry	98			289	297	10.1016/j.jiec.2021.03.039
Li L.; Yu Y.; Wu W.; Wang P.	Extraction, Characterization and Osteogenic Activity of a Type I Collagen from Starfish (Asterias amurensis)	2023	Marine Drugs	21	5	274			10.3390/md21050274
Kimura S.; Omura Y.; Ishida M.; Shirai H.	Molecular characterization of fibrillar collagen from the body wall of starfish Asterias amurensis	1993	Comparative Biochemistry and Physiology -- Part B: Biochemistry and	104	4		663	668	10.1016/0305-0491(93)90194-A
Vate N.K.; Undeland I.; Abdollahi M.	Resource efficient collagen extraction from common starfish with the aid of high shear mechanical homogenization and ultrasound	2022	Food Chemistry	393		133426			10.1016/j.foodchem.2022.133426
Matsumura T.	Shape, size and amino acid composition of collagen fibril of the starfish Asterias amurensis	1973	Comparative Biochemistry and Physiology -- Part B: Biochemistry and	44	4		1197	1202,IN23	10.1016/0305-0491(73)90271-X
Vate N.K.; Strachowski P.; Undeland I.; Abdollahi M.	Structural and functional properties of collagen isolated from lumpfish and starfish using isoelectric precipitation vs salting out	2023	Food Chemistry: X	18		100646			10.1016/j.fochx.2023.100646
Li Z.J.; Kim S.M.	Structural identification and proteolytic effects of the hatching enzyme from starfish asterias amurensis	2014	Protein and Peptide Letters	21	7		631	638	10.2174/0929866521666140221153026
Lee, KJ; Park, HY; Kim, YK; Park, JI; Yoon, HD	Biochemical Characterization of Collagen from the Starfish Asterias amurensis	2009	JOURNAL OF THE KOREAN SOCIETY FOR APPLIED BIOLOGICAL CHEMISTRY	52	3				10.3839/jksabc.2009.040
Melotti L.; Martinello T.; Perazzi A.; Iacopetti I.; Ferrario C.; Sugni M.; Sacchetto R.; Patruno M.	A prototype skin substitute, made of recycled marine collagen, improves the skin regeneration of sheep	2021	Animals	11	5	1219			10.3390/ani11051219
Uğurlu E.; Duysak Ö.; Kardaş G.; Sayin S.; Saygili E.İ.; Doğan S.	Alginate modified collagen for rapid, durable and effective biosorption of Pb (II) ions from an aqueous solution	2023	Regional Studies in Marine Science	65		103091			10.1016/j.rsma.2023.103091
Trotter J.A.; Koob T.J.	Biochemical characterization of fibrillar collagen from the mutable spine ligament of the sea-urchin Eucidaris tribuloides	1994	Comparative Biochemistry and Physiology -- Part B: Biochemistry and	107	1		125	134	10.1016/0305-0491(94)90234-8
Trotter J.A.; Kadler K.E.; Holmes D.F.	Echinoderm collagen fibrils grow by surface-nucleation-and-propagation from both centers and ends	2000	Journal of Molecular Biology	300	3		531	540	10.1006/jmbi.2000.3879
Angerer L.M.; Chambers S.A.; Yang Q.; Venkatesan M.; Angerer R.C.; Simpson R.T.	Expression of a collagen gene in mesenchyme lineages of the Strongylocentrotus purpuratus embryo.	1988	Genes & development	2	2		239	246	10.1101/gad.2.2.239
Ferrario C.; Leggio L.; Leone R.; Di Benedetto C.; Guidetti L.; Coccè V.; Ascagni M.; Bonasoro F.; La Porta C.A.M.; Candia Carnevali M.D.; Sugni M.	Marine-derived collagen biomaterials from echinoderm connective tissues	2017	Marine Environmental Research	128			46	57	10.1016/j.marenvres.2016.03.007
Hamraoui L.; Zaoui D.; Gaill F.	Biochemical characteristics of collagens from marine invertebrates with special emphasis on Polychaeta and Vestimentifera from deep-sea hydrothermal vents	1998	Cahiers de Biologie Marine	39	2		121	128
Hikmawati D.; Widiyanti P.; Sumarsih S.; Kusyustyo M.H.	Synthesis and mechanical characterization of composites hydrogel membrane alginate-collagen fibrils of sea cucumber as potential candidate wound dressing	2020	Annals of Biology	36	2		293	298
Abedin M.Z.; Karim A.A.; Gan C.Y.; Ghazali F.C.; Barzideh Z.; Zzaman W.; Zaidul I.S.M.	Identification of angiotensin I converting enzyme inhibitory and radical scavenging bioactive peptides from sea cucumber (Stichopus vastus) collagen hydrolysates through optimization	2015	International Food Research Journal	22	3		1074	1082
Hou H.; Sun J.; Mao J.-N.; Li Q.-Q.; Xue C.-H.	Collagen fibers morphology and physical and chemical properties of collagen of sea cucumber	2013	Modern Food Science and Technology	29	7		1491	1495
Siddiqui Y.D.; Arief E.M.; Yusoff A.; Hamid S.S.A.; Ali N.F.N.; Abdullah M.Y.S.	A sem investigation of crude and pepsin-solubilized collagen of sea cucumber (bohadschia bivittata)	2013	Malaysian Journal of Microscopy	9	1		107	111
Krishnan S.; Perumal P.	Preparation and biomedical characterization of jellyfish (Chrysaora Quinquecirrha) collagen from Southeast coast of India	2013	International Journal of Pharmacy and Pharmaceutical Sciences	5	3		698	701
Miura S.; Kimura S.	Jellyfish mesogloea collagen: Characterization of molecules as α1α2α3 heterotrimers	1985	Journal of Biological Chemistry	260	28		15352	15356
Barzideh Z.; Aishah Latiff A.B.D.; Gan C.-Y.; Abedin Z.; Karim A.A.	Functional properties of collagen hydrolysates from the jellyfish (Chrysaora sp.)	2014	Agro Food Industry Hi-Tech	25	4		27	32
Choi M.-H.; Yi J.-H.; Cho H.-S.	Development of Boryeong mud peeling product mixed with information of marine life extract	2015	Information (Japan)	18	5		1767	1774
Hemavathi M.; Dhayananthan P.; Sivaranjani S.; Kumar S.; Shakthi S.; Arulvasu C.	Antioxidant and cell adhesion properties of collagen from jellyfish Acromitus flagellatus	2015	International Journal of Pharmacy and Pharmaceutical Sciences	7	9		160	164
Sivakumar P.; Gowrichandrakasan L.	Marine invertebrate collagens: The prevalence of type V and XI like collagens in some marine crustacean and molluscan tissues	1999	Proceedings of the Indian Academy of Sciences: Chemical Sciences	111	1		87	104
Exposito J.-Y.; D'Alessio M.; Solursh M.; Ramirez F.	Sea urchin collagen evolutionarily homologous to vertebrate pro-α2(I) collagen	1992	Journal of Biological Chemistry	267	22		15559	15562
Gambino R.; Salamone M.; Alaimo M.G.; Saitta B.; Ghersi G.	Presence of different collagens and collagen mRNAs during embryogenesis and in adult tissues of the sea urchin Paracentrotus lividus	1996	Journal of Submicroscopic Cytology and Pathology	28	1		41	47
Pucci Minafra I.; Galante R.; Minafra S.	Identificaton of collagen in the aristotle's lanternae of Paracentrotus lividus	1978	Journal of Submicroscopic Cytology	10	1		53	63
Exposito J.-Y.; Suzuki H.; Geourjon C.; Garrone R.; Solursh M.; Ramirez F.	Identification of a cell lineage-specific gene coding for a sea urchin α2(IV)-like collagen chain	1994	Journal of Biological Chemistry	269	18		13167	13171
Exposito J.-Y.; D'Alessio M.; Di Liberto M.; Ramirez F.	Complete primary structure of a sea urchin type IV collagen α chain and analysis of the 5′ end of its gene	1993	Journal of Biological Chemistry	268	7		5249	5254
D'Alessio M.; Ramirez F.; Suzuki H.R.; Solursh M.; Gambino R.	Cloning of a fibrillar collagen gene expressed in the mesenchymal cells of the developing sea urchin embryo	1990	Journal of Biological Chemistry	265	12		7050	7054
Rogulenkova V.I.; Grigolava M.V.; Shmelev I.P.; Kuznetsov A.P.; Yesipova N.G.	X-ray study of the collagen of marine invertebrates	1986	Biophysics	31	2		232	234
Salsabila W.S.; Husein Y.A.; Rahmadsyah Z.; Rahmaniar; Nur Ramadhan L.O.A.; Alimin	Transparent collagen soap from shellfish (Anadara Granosa) with additional oils from olae plant (Etlingera Calophrys) (k.schum.) a.d.poulsen	2021	Malaysian Journal of Medicine and Health Sciences	17			106	110
Exposito J.-Y.; Garrone R.	Characterization of a fibrillar collagen gene in sponges reveals the early evolutionary appearance of two collagen gene families	1990	Proceedings of the National Academy of Sciences of the United States of America	87	17		6669	6673
Wang J.-F.; Wang Y.; Cui F.-X.; Li B.-F.; Xue C.-H.	Effects of collagen polypeptides from squid(Dosidicus gigas) skin on melanogenesis in B16 melanoma cells	2007	Chinese Pharmacological Bulletin	23	9		1181	1184
Raman M.; Mathew S.	Effect of structural proteins on the textural characteristics of rohu and squid at various cook temperatures	2005	Journal of Food Science and Technology	42	5		430	434
Delphi L.; Sepehri H.; Motevaseli E.; Khorramizadeh M.R.	Collagen extracted from Persian gulf squid exhibits anti-cytotoxic properties on apple pectic treated cells: Assessment in an in vitro bioassay model	2016	Iranian Journal of Public Health	45	8		1054	1063
